# Supplementary material for: Genomic Surveillance of Climate-Amplified Cholera Outbreak, Malawi, 2022–2023
Source: Emerg Infect Dis. 2025 Jun;31(6):1090–9. doi: 10.3201/eid3106.240930 (PMC12123921; doi:10.3201/eid3106.240930)
Supplement: Appendix 1 — Cholera strains used in study of genomic surveillance of a climate-amplified cholera outbreak in Malawi, 2022–2023. [file 24-0930-Techapp-s1.xlsx]

## Sheet: Appendix 1 Table 1
Article DOI: https://doi.org/10.3201/eid3106.240930
EID cannot ensure accessibility for supplementary materials supplied by authors. Readers who have difficulty accessing supplementary content should contact the authors for assistance.
Genomic Surveillance of Climate-Amplified Cholera Outbreak, Malawi, 2022–2023
Appendix 1 Table 1. List of 2,778 cholera strains used in study of genomic surveillance of a climate-amplified cholera outbreak in Malawi, 2022–2023, and strains from around the world sampled during 1957–2023.
Name	Continent	Country	SRA_ID	Date	Source	Author...Journal	sra.link	NGS.data.type	BioSample.ID	Bioproject.ID	Accession	Size.Mb	Year
Africa|Algeria|ERR1878555|1994	Africa	Algeria	ERR1878555	1994	SRA	Weill et al. Science 2017	https://www.ncbi.nlm.nih.gov/sra/?term=ERR1878555	iLumina PE	SAMEA103900807	PRJEB19893	ERX1939080	278.1	1994
Africa|Algeria|ERR1878560|1994	Africa	Algeria	ERR1878560	1994	SRA	Weill et al. Science 2017	https://www.ncbi.nlm.nih.gov/sra/?term=ERR1878560	iLumina PE	SAMEA103900812	PRJEB19893	ERX1939085	202.3	1994
Africa|Algeria|ERR7135490|2018	Africa	Algeria	ERR7135490	2018	SRA	Benamrouche et al. Emerging Infectious Diseases 2022	https://www.ncbi.nlm.nih.gov/sra/?term=ERR7135490	iLumina PE	SAMEA103900814	PRJEB48258	ERX6705087	738.2	2018
Africa|Algeria|ERR7135491|2018	Africa	Algeria	ERR7135491	2018	SRA	Benamrouche et al. Emerging Infectious Diseases 2023	https://www.ncbi.nlm.nih.gov/sra/?term=ERR7135491	iLumina PE	SAMEA103900815	PRJEB48258	ERX6705088	304.5	2018
Africa|Algeria|ERR7135492|2018	Africa	Algeria	ERR7135492	2018	SRA	Benamrouche et al. Emerging Infectious Diseases 2024	https://www.ncbi.nlm.nih.gov/sra/?term=ERR7135492	iLumina PE	SAMEA103900816	PRJEB48258	ERX6705089	380.3	2018
Africa|Algeria|ERR7135493|2018	Africa	Algeria	ERR7135493	2018	SRA	Benamrouche et al. Emerging Infectious Diseases 2025	https://www.ncbi.nlm.nih.gov/sra/?term=ERR7135493	iLumina PE	SAMEA103900817	PRJEB48258	ERX6705090	367.8	2018
Africa|Algeria|ERR7135494|2018	Africa	Algeria	ERR7135494	2018	SRA	Benamrouche et al. Emerging Infectious Diseases 2026	https://www.ncbi.nlm.nih.gov/sra/?term=ERR7135494	iLumina PE	SAMEA103900818	PRJEB48258	ERX6705091	760.7	2018
Africa|Algeria|ERR7135495|2018	Africa	Algeria	ERR7135495	2018	SRA		https://www.ncbi.nlm.nih.gov/sra/?term=ERS7704432	iLumina PE	SAMEA10026219	PRJEB48258	ERX6705092	564.6	2018
Africa|Algeria|ERR7135497|2018	Africa	Algeria	ERR7135497	2018	SRA		https://www.ncbi.nlm.nih.gov/sra/?term=ERS7704434	iLumina PE	SAMEA10026221	PRJEB48258	ERX6705094	658.2	2018
Africa|Algeria|ERR7135498|2018	Africa	Algeria	ERR7135498	2018	SRA		https://www.ncbi.nlm.nih.gov/sra/?term=ERS7704435	iLumina PE	SAMEA10026222	PRJEB48258	ERX6705095	659.7	2018
Africa|Algeria|ERR7135499|2018	Africa	Algeria	ERR7135499	2018	SRA		https://www.ncbi.nlm.nih.gov/sra/?term=ERS7704436	iLumina PE	SAMEA10026223	PRJEB48258	ERX6705096	646.3	2018
Africa|Algeria|ERR7135565|2018	Africa	Algeria	ERR7135565	2018	SRA		https://www.ncbi.nlm.nih.gov/sra/?term=ERS7704437	iLumina PE	SAMEA10026224	PRJEB48258	ERX6705097	774	2018
Africa|Algeria|ERR7135566|2018	Africa	Algeria	ERR7135566	2018	SRA		https://www.ncbi.nlm.nih.gov/sra/?term=ERS7704438	iLumina PE	SAMEA10026225	PRJEB48258	ERX6705098	792.8	2018
Africa|Algeria|ERR7135567|2018	Africa	Algeria	ERR7135567	2018	SRA		https://www.ncbi.nlm.nih.gov/sra/?term=ERS7704439	iLumina PE	SAMEA10026226	PRJEB48258	ERX6705164	652.4	2018
Africa|Algeria|ERR7135568|2018	Africa	Algeria	ERR7135568	2018	SRA		https://www.ncbi.nlm.nih.gov/sra/?term=ERS7704440	iLumina PE	SAMEA10026227	PRJEB48258	ERX6705165	348.2	2018
Africa|Algeria|ERR7135569|2018	Africa	Algeria	ERR7135569	2018	SRA		https://www.ncbi.nlm.nih.gov/sra/?term=ERS7704441	iLumina PE	SAMEA10026228	PRJEB48258	ERX6705166	328.5	2018
Africa|Algeria|ERR7135570|2018	Africa	Algeria	ERR7135570	2018	SRA		https://www.ncbi.nlm.nih.gov/sra/?term=ERS7704442	iLumina PE	SAMEA10026229	PRJEB48258	ERX6705167	316.9	2018
Africa|Algeria|ERR7135571|2018	Africa	Algeria	ERR7135571	2018	SRA		https://www.ncbi.nlm.nih.gov/sra/?term=ERS7704443	iLumina PE	SAMEA10026230	PRJEB48258	ERX6705168	709.6	2018
Africa|Algeria|ERR7135572|2018	Africa	Algeria	ERR7135572	2018	SRA		https://www.ncbi.nlm.nih.gov/sra/?term=ERS7704444	iLumina PE	SAMEA10026231	PRJEB48258	ERX6705169	718.4	2018
Africa|Algeria|ERR7135573|2018	Africa	Algeria	ERR7135573	2018	SRA		https://www.ncbi.nlm.nih.gov/sra/?term=ERS7704445	iLumina PE	SAMEA10026232	PRJEB48258	ERX6705170	370.6	2018
Africa|Algeria|ERR7135574|2018	Africa	Algeria	ERR7135574	2018	SRA		https://www.ncbi.nlm.nih.gov/sra/?term=ERS7704446	iLumina PE	SAMEA10026233	PRJEB48258	ERX6705171	694.3	2018
Africa|Algeria|ERR7139718|2018	Africa	Algeria	ERR7139718	2018	SRA		https://www.ncbi.nlm.nih.gov/sra/?term=ERS7706730	iLumina PE	SAMEA10028520	PRJEB48258	ERX6709315	415.3	2018
Africa|Algeria|ERR7139719|2018	Africa	Algeria	ERR7139719	2018	SRA		https://www.ncbi.nlm.nih.gov/sra/?term=ERS7706731	iLumina PE	SAMEA10028521	PRJEB48258	ERX6709316	700.8	2018
Africa|Algeria|ERR7139720|2018	Africa	Algeria	ERR7139720	2018	SRA		https://www.ncbi.nlm.nih.gov/sra/?term=ERS7706732	iLumina PE	SAMEA10028522	PRJEB48258	ERX6709317	657.4	2018
Africa|Algeria|ERR976395|1987	Africa	Algeria	ERR976395	1987	SRA	Weill et al. Science 2017	https://www.ncbi.nlm.nih.gov/sra/?term=ERR976395	iLumina PE	SAMEA3303395	PRJEB8764	ERX1053372	199.7	1987
Africa|Algeria|ERR976405|1983	Africa	Algeria	ERR976405	1983	SRA	Weill et al. Science 2017	https://www.ncbi.nlm.nih.gov/sra/?term=ERR976405	iLumina PE	SAMEA3303421	PRJEB8764	ERX1053382	195.3	1983
Africa|Algeria|ERR976406|1975	Africa	Algeria	ERR976406	1975	SRA	Weill et al. Science 2017	https://www.ncbi.nlm.nih.gov/sra/?term=ERR976406	iLumina PE	SAMEA3303424	PRJEB8764	ERX1053383	220.7	1975
Africa|Algeria|ERR976407|1982	Africa	Algeria	ERR976407	1982	SRA	Weill et al. Science 2017	https://www.ncbi.nlm.nih.gov/sra/?term=ERR976407	iLumina PE	SAMEA3303426	PRJEB8764	ERX1053384	176.6	1982
Africa|Algeria|ERR976408|1982	Africa	Algeria	ERR976408	1982	SRA	Weill et al. Science 2017	https://www.ncbi.nlm.nih.gov/sra/?term=ERR976408	iLumina PE	SAMEA3303428	PRJEB8764	ERX1053385	208.1	1982
Africa|Algeria|ERR976409|1986	Africa	Algeria	ERR976409	1986	SRA	Weill et al. Science 2017	https://www.ncbi.nlm.nih.gov/sra/?term=ERR976409	iLumina PE	SAMEA3303429	PRJEB8764	ERX1053386	221.6	1986
Africa|Algeria|ERR976412|1986	Africa	Algeria	ERR976412	1986	SRA	Weill et al. Science 2017	https://www.ncbi.nlm.nih.gov/sra/?term=ERR976412	iLumina PE	SAMEA3303435	PRJEB8764	ERX1053389	193.8	1986
Africa|Algeria|ERR976413|1974	Africa	Algeria	ERR976413	1974	SRA	Weill et al. Science 2017	https://www.ncbi.nlm.nih.gov/sra/?term=ERR976413	iLumina PE	SAMEA3303436	PRJEB8764	ERX1053390	195.1	1974
Africa|Algeria|ERR976444|1974	Africa	Algeria	ERR976444	1974	SRA	Weill et al. Science 2017	https://www.ncbi.nlm.nih.gov/sra/?term=ERR976444	iLumina PE	SAMEA3303501	PRJEB8764	ERX1053421	169.9	1974
Africa|Algeria|ERR976476|1990	Africa	Algeria	ERR976476	1990	SRA	Weill et al. Science 2017	https://www.ncbi.nlm.nih.gov/sra/?term=ERR976476	iLumina PE	SAMEA3303578	PRJEB8764	ERX1053453	217.6	1990
Africa|Angola|ERR025381|1989	Africa	Angola	ERR025381	1989	SRA	Mutreja et al. Nature 2011	https://www.ncbi.nlm.nih.gov/sra/?term=ERR025381	iLumina PE	SAMEA889337	PRJEB2215	ERX2005277	220.4	1989
Africa|Angola|ERR1880793|1972	Africa	Angola	ERR1880793	1972	SRA	Weill et al. Science 2017	https://www.ncbi.nlm.nih.gov/sra/?term=ERR1880793	iLumina PE	SAMEA103910215	PRJEB19893	ERX1941290	237.3	1972
Africa|Angola|ERR976391|1990	Africa	Angola	ERR976391	1990	SRA	Weill et al. Science 2017	https://www.ncbi.nlm.nih.gov/sra/?term=ERR976391	iLumina PE	SAMEA3303386	PRJEB8764	ERX1053368	171.1	1990
Africa|Angola|ERR976396|1990	Africa	Angola	ERR976396	1990	SRA	Weill et al. Science 2017	https://www.ncbi.nlm.nih.gov/sra/?term=ERR976396	iLumina PE	SAMEA3303397	PRJEB8764	ERX1053373	184.5	1990
Africa|Angola|ERR976456|1970	Africa	Angola	ERR976456	1970	SRA	Weill et al. Science 2017	https://www.ncbi.nlm.nih.gov/sra/?term=ERR976456	iLumina PE	SAMEA3303537	PRJEB8764	ERX1053433	226.3	1970
Africa|Angola|ERR976457|1970	Africa	Angola	ERR976457	1970	SRA	Weill et al. Science 2017	https://www.ncbi.nlm.nih.gov/sra/?term=ERR976457	iLumina PE	SAMEA3303539	PRJEB8764	ERX1053434	232.8	1970
Africa|Angola|ERR976498|1988	Africa	Angola	ERR976498	1988	SRA	Weill et al. Science 2017	https://www.ncbi.nlm.nih.gov/sra/?term=ERR976498	iLumina PE	SAMEA3303410	PRJEB8764	ERX1053475	193.8	1988
Africa|Angola|ERR976499|1988	Africa	Angola	ERR976499	1988	SRA	Weill et al. Science 2017	https://www.ncbi.nlm.nih.gov/sra/?term=ERR976499	iLumina PE	SAMEA3303411	PRJEB8764	ERX1053476	214.8	1988
Africa|Angola|ERR976500|1988	Africa	Angola	ERR976500	1988	SRA	Weill et al. Science 2017	https://www.ncbi.nlm.nih.gov/sra/?term=ERR976500	iLumina PE	SAMEA3303413	PRJEB8764	ERX1053477	246.1	1988
Africa|Angola|ERR976501|1988	Africa	Angola	ERR976501	1988	SRA	Weill et al. Science 2017	https://www.ncbi.nlm.nih.gov/sra/?term=ERR976501	iLumina PE	SAMEA3303419	PRJEB8764	ERX1053478	207.5	1988
Africa|Angola|ERR976502|1988	Africa	Angola	ERR976502	1988	SRA	Weill et al. Science 2017	https://www.ncbi.nlm.nih.gov/sra/?term=ERR976502	iLumina PE	SAMEA3303420	PRJEB8764	ERX1053479	225	1988
Africa|Angola|ERR976503|1988	Africa	Angola	ERR976503	1988	SRA	Weill et al. Science 2017	https://www.ncbi.nlm.nih.gov/sra/?term=ERR976503	iLumina PE	SAMEA3303422	PRJEB8764	ERX1053480	221.2	1988
Africa|Angola|ERR976522|1992	Africa	Angola	ERR976522	1992	SRA	Weill et al. Science 2017	https://www.ncbi.nlm.nih.gov/sra/?term=ERR976522	iLumina PE	SAMEA3303457	PRJEB8764	ERX1053499	178.7	1992
Africa|Angola|ERR976532|1994	Africa	Angola	ERR976532	1994	SRA	Weill et al. Science 2017	https://www.ncbi.nlm.nih.gov/sra/?term=ERR976532	iLumina PE	SAMEA3303479	PRJEB8764	ERX1053509	204.1	1994
Africa|Angola|ERR976533|1994	Africa	Angola	ERR976533	1994	SRA	Weill et al. Science 2017	https://www.ncbi.nlm.nih.gov/sra/?term=ERR976533	iLumina PE	SAMEA3303481	PRJEB8764	ERX1053510	179.9	1994
Africa|Angola|ERR998664|1995	Africa	Angola	ERR998664	1995	SRA	Weill et al. Science 2017	https://www.ncbi.nlm.nih.gov/sra/?term=ERR998664	iLumina PE	SAMEA3303522	PRJEB8764	ERX1077700	188.4	1995
Africa|Angola|ERR998665|1995	Africa	Angola	ERR998665	1995	SRA	Weill et al. Science 2017	https://www.ncbi.nlm.nih.gov/sra/?term=ERR998665	iLumina PE	SAMEA3303524	PRJEB8764	ERX1077701	183.3	1995
Africa|Benin|ERR1877956|2002	Africa	Benin	ERR1877956	2002	SRA	Weill et al. Science 2017	https://www.ncbi.nlm.nih.gov/sra/?term=ERR1877956	iLumina PE	SAMEA103900057	PRJEB19893	ERX1938481	164.8	2002
Africa|Benin|ERR1877957|2002	Africa	Benin	ERR1877957	2002	SRA	Weill et al. Science 2017	https://www.ncbi.nlm.nih.gov/sra/?term=ERR1877957	iLumina PE	SAMEA103900058	PRJEB19893	ERX1938482	342.5	2002
Africa|Benin|ERR1878091|2003	Africa	Benin	ERR1878091	2003	SRA	Weill et al. Science 2017	https://www.ncbi.nlm.nih.gov/sra/?term=ERR1878091	iLumina PE	SAMEA103900366	PRJEB19893	ERX1938616	104.8	2003
Africa|Benin|ERR1878092|2003	Africa	Benin	ERR1878092	2003	SRA	Weill et al. Science 2017	https://www.ncbi.nlm.nih.gov/sra/?term=ERR1878092	iLumina PE	SAMEA103900367	PRJEB19893	ERX1938617	172.5	2003
Africa|Benin|ERR1878109|2004	Africa	Benin	ERR1878109	2004	SRA	Oprea et al. 2020							2004
Africa|Benin|ERR1878110|2004	Africa	Benin	ERR1878110	2004	SRA	Oprea et al. 2020							2004
Africa|Benin|ERR1878133|2005	Africa	Benin	ERR1878133	2005	SRA	Weill et al. Science 2017	https://www.ncbi.nlm.nih.gov/sra/?term=ERR1878133	iLumina PE	SAMEA103900408	PRJEB19893	ERX1938658	132.4	2005
Africa|Benin|ERR1878134|2005	Africa	Benin	ERR1878134	2005	SRA	Weill et al. Science 2017	https://www.ncbi.nlm.nih.gov/sra/?term=ERR1878134	iLumina PE	SAMEA103900409	PRJEB19893	ERX1938659	117.2	2005
Africa|Benin|ERR1878561|2007	Africa	Benin	ERR1878561	2007	SRA	Weill et al. Science 2017	https://www.ncbi.nlm.nih.gov/sra/?term=ERR1878561	iLumina PE	SAMEA103900813	PRJEB19893	ERX1939086	282.9	2007
Africa|Benin|ERR1878586|2010	Africa	Benin	ERR1878586	2010	SRA	Weill et al. Science 2017	https://www.ncbi.nlm.nih.gov/sra/?term=ERR1878586	iLumina PE	SAMEA103900838	PRJEB19893	ERX1939111	308.7	2010
Africa|Benin|ERR1878587|2010	Africa	Benin	ERR1878587	2010	SRA	Oprea et al. 2020							2010
Africa|Benin|ERR976459|1970	Africa	Benin	ERR976459	1970	SRA	Weill et al. Science 2017	https://www.ncbi.nlm.nih.gov/sra/?term=ERR976459	iLumina PE	SAMEA3303543	PRJEB8764	ERX1053436	241.3	1970
Africa|Benin|ERR976460|1970	Africa	Benin	ERR976460	1970	SRA	Weill et al. Science 2017	https://www.ncbi.nlm.nih.gov/sra/?term=ERR976460	iLumina PE	SAMEA3303544	PRJEB8764	ERX1053437	215.6	1970
Africa|Benin|ERR976483|1985	Africa	Benin	ERR976483	1985	SRA	Weill et al. Science 2017	https://www.ncbi.nlm.nih.gov/sra/?term=ERR976483	iLumina PE	SAMEA3303586	PRJEB8764	ERX1053460	215.2	1985
Africa|Benin|ERR976513|1991	Africa	Benin	ERR976513	1991	SRA	Weill et al. Science 2017	https://www.ncbi.nlm.nih.gov/sra/?term=ERR976513	iLumina PE	SAMEA3303442	PRJEB8764	ERX1053490	188.7	1991
Africa|Benin|ERR976514|1991	Africa	Benin	ERR976514	1991	SRA	Weill et al. Science 2017	https://www.ncbi.nlm.nih.gov/sra/?term=ERR976514	iLumina PE	SAMEA3303443	PRJEB8764	ERX1053491	177.7	1991
Africa|Benin|ERR976515|1991	Africa	Benin	ERR976515	1991	SRA	Weill et al. Science 2017	https://www.ncbi.nlm.nih.gov/sra/?term=ERR976515	iLumina PE	SAMEA3303445	PRJEB8764	ERX1053492	200.9	1991
Africa|Benin|ERR998749|1997	Africa	Benin	ERR998749	1997	SRA	Weill et al. Science 2017	https://www.ncbi.nlm.nih.gov/sra/?term=ERR998749	iLumina PE	SAMEA3303688	PRJEB8764	ERX1077785	248.9	1997
Africa|Benin|ERR998750|1997	Africa	Benin	ERR998750	1997	SRA	Weill et al. Science 2017	https://www.ncbi.nlm.nih.gov/sra/?term=ERR998750	iLumina PE	SAMEA3303689	PRJEB8764	ERX1077786	207.4	1997
Africa|Burkina_Faso|ERR1877948|2001	Africa	Burkina_Faso	ERR1877948	2001	SRA	Weill et al. Science 2017	https://www.ncbi.nlm.nih.gov/sra/?term=ERR1877948	iLumina PE	SAMEA103900049	PRJEB19893	ERX1938473	374.9	2001
Africa|Burkina_Faso|ERR1877949|2001	Africa	Burkina_Faso	ERR1877949	2001	SRA	Weill et al. Science 2017	https://www.ncbi.nlm.nih.gov/sra/?term=ERR1877949	iLumina PE	SAMEA103900050	PRJEB19893	ERX1938474	435.3	2001
Africa|Burkina_Faso|ERR1878562|2005	Africa	Burkina_Faso	ERR1878562	2005	SRA	Weill et al. Science 2017	https://www.ncbi.nlm.nih.gov/sra/?term=ERR1878562	iLumina PE	SAMEA103900814	PRJEB19893	ERX1939087	200.6	2005
Africa|Burkina_Faso|ERR1878563|2005	Africa	Burkina_Faso	ERR1878563	2005	SRA	Weill et al. Science 2017	https://www.ncbi.nlm.nih.gov/sra/?term=ERR1878563	iLumina PE	SAMEA103900815	PRJEB19893	ERX1939088	158.6	2005
Africa|Burkina_Faso|ERR1879646|1999	Africa	Burkina_Faso	ERR1879646	1999	SRA	Weill et al. Science 2017	https://www.ncbi.nlm.nih.gov/sra/?term=ERR1879646	iLumina PE	SAMEA103908345	PRJEB19893	ERX1940171	455	1999
Africa|Burkina_Faso|ERR976418|1974	Africa	Burkina_Faso	ERR976418	1974	SRA	Weill et al. Science 2017	https://www.ncbi.nlm.nih.gov/sra/?term=ERR976418	iLumina PE	SAMEA3303448	PRJEB8764	ERX1053395	201.4	1974
Africa|Burkina_Faso|ERR976419|1974	Africa	Burkina_Faso	ERR976419	1974	SRA	Weill et al. Science 2017	https://www.ncbi.nlm.nih.gov/sra/?term=ERR976419	iLumina PE	SAMEA3303450	PRJEB8764	ERX1053396	217.4	1974
Africa|Burkina_Faso|ERR976442|1974	Africa	Burkina_Faso	ERR976442	1974	SRA	Weill et al. Science 2017	https://www.ncbi.nlm.nih.gov/sra/?term=ERR976442	iLumina PE	SAMEA3303496	PRJEB8764	ERX1053419	196.9	1974
Africa|Burkina_Faso|ERR976443|1974	Africa	Burkina_Faso	ERR976443	1974	SRA	Weill et al. Science 2017	https://www.ncbi.nlm.nih.gov/sra/?term=ERR976443	iLumina PE	SAMEA3303499	PRJEB8764	ERX1053420	204.3	1974
Africa|Burkina_Faso|ERR976479|1984	Africa	Burkina_Faso	ERR976479	1984	SRA	Weill et al. Science 2017	https://www.ncbi.nlm.nih.gov/sra/?term=ERR976479	iLumina PE	SAMEA3303582	PRJEB8764	ERX1053456	191.9	1984
Africa|Burkina_Faso|ERR976485|1984	Africa	Burkina_Faso	ERR976485	1984	SRA	Weill et al. Science 2017	https://www.ncbi.nlm.nih.gov/sra/?term=ERR976485	iLumina PE	SAMEA3303588	PRJEB8764	ERX1053462	191.7	1984
Africa|Burkina_Faso|ERR976486|1984	Africa	Burkina_Faso	ERR976486	1984	SRA	Weill et al. Science 2017	https://www.ncbi.nlm.nih.gov/sra/?term=ERR976486	iLumina PE	SAMEA3303587	PRJEB8764	ERX1053463	209	1984
Africa|Burkina_Faso|ERR976572|1998	Africa	Burkina_Faso	ERR976572	1998	SRA	Weill et al. Science 2017	https://www.ncbi.nlm.nih.gov/sra/?term=ERR976572	iLumina PE	SAMEA3303715	PRJEB8764	ERX1053549	203.7	1998
Africa|Burkina_Faso|ERR976573|1998	Africa	Burkina_Faso	ERR976573	1998	SRA	Weill et al. Science 2017	https://www.ncbi.nlm.nih.gov/sra/?term=ERR976573	iLumina PE	SAMEA3303716	PRJEB8764	ERX1053550	188.6	1998
Africa|Burkina_Faso|ERR998671|1995	Africa	Burkina_Faso	ERR998671	1995	SRA	Weill et al. Science 2017	https://www.ncbi.nlm.nih.gov/sra/?term=ERR998671	iLumina PE	SAMEA3303545	PRJEB8764	ERX1077707	255.6	1995
Africa|Burkina_Faso|ERR998672|1995	Africa	Burkina_Faso	ERR998672	1995	SRA	Weill et al. Science 2017	https://www.ncbi.nlm.nih.gov/sra/?term=ERR998672	iLumina PE	SAMEA3303547	PRJEB8764	ERX1077708	204.4	1995
Africa|Burkina_Faso|ERR998687|1995	Africa	Burkina_Faso	ERR998687	1995	SRA	Weill et al. Science 2017	https://www.ncbi.nlm.nih.gov/sra/?term=ERR998687	iLumina PE	SAMEA3303575	PRJEB8764	ERX1077723	205	1995
Africa|Burkina_Faso|ERR998688|1995	Africa	Burkina_Faso	ERR998688	1995	SRA	Weill et al. Science 2017	https://www.ncbi.nlm.nih.gov/sra/?term=ERR998688	iLumina PE	SAMEA3303577	PRJEB8764	ERX1077724	198.7	1995
Africa|Burundi|ERR1877617|1992	Africa	Burundi	ERR1877617	1992	SRA	Weill et al. Science 2017	https://www.ncbi.nlm.nih.gov/sra/?term=ERR1877617	iLumina PE	SAMEA103899944	PRJEB19893	ERX1938142	218.6	1992
Africa|Burundi|ERR1877618|1992	Africa	Burundi	ERR1877618	1992	SRA	Weill et al. Science 2017	https://www.ncbi.nlm.nih.gov/sra/?term=ERR1877618	iLumina PE	SAMEA103899945	PRJEB19893	ERX1938143	198.4	1992
Africa|Burundi|ERR1877941|2001	Africa	Burundi	ERR1877941	2001	SRA	Weill et al. Science 2017	https://www.ncbi.nlm.nih.gov/sra/?term=ERR1877941	iLumina PE	SAMEA103900042	PRJEB19893	ERX1938466	326	2001
Africa|Burundi|ERR1877942|2001	Africa	Burundi	ERR1877942	2001	SRA	Weill et al. Science 2017	https://www.ncbi.nlm.nih.gov/sra/?term=ERR1877942	iLumina PE	SAMEA103900043	PRJEB19893	ERX1938467	382.8	2001
Africa|Burundi|ERR1879636|1997	Africa	Burundi	ERR1879636	1997	SRA	Weill et al. Science 2017	https://www.ncbi.nlm.nih.gov/sra/?term=ERR1879636	iLumina PE	SAMEA103907206	PRJEB19893	ERX1940161	508	1997
Africa|Burundi|ERR976529|1993	Africa	Burundi	ERR976529	1993	SRA	Weill et al. Science 2017	https://www.ncbi.nlm.nih.gov/sra/?term=ERR976529	iLumina PE	SAMEA3303472	PRJEB8764	ERX1053506	185.6	1993
Africa|Burundi|ERR976530|1993	Africa	Burundi	ERR976530	1993	SRA	Weill et al. Science 2017	https://www.ncbi.nlm.nih.gov/sra/?term=ERR976530	iLumina PE	SAMEA3303474	PRJEB8764	ERX1053507	204.7	1993
Africa|Cameroon|ERR1366100|2011	Africa	Cameroon	ERR1366100	2011	SRA		https://www.ncbi.nlm.nih.gov/sra/?term=ERR1366100	iLumina PE	SAMEA3934802	PRJEB13614	ERX1437370	216.3	2011
Africa|Cameroon|ERR1366101|2011	Africa	Cameroon	ERR1366101	2011	SRA		https://www.ncbi.nlm.nih.gov/sra/?term=ERR1366101	iLumina PE	SAMEA3934803	PRJEB13614	ERX1437371	303.5	2011
Africa|Cameroon|ERR1366102|2011	Africa	Cameroon	ERR1366102	2011	SRA		https://www.ncbi.nlm.nih.gov/sra/?term=ERR1366102	iLumina PE	SAMEA3934804	PRJEB13614	ERX1437372	329.8	2011
Africa|Cameroon|ERR1366103|2011	Africa	Cameroon	ERR1366103	2011	SRA		https://www.ncbi.nlm.nih.gov/sra/?term=ERR1366103	iLumina PE	SAMEA3934805	PRJEB13614	ERX1437373	319.6	2011
Africa|Cameroon|ERR1366104|2011	Africa	Cameroon	ERR1366104	2011	SRA		https://www.ncbi.nlm.nih.gov/sra/?term=ERR1366104	iLumina PE	SAMEA3934806	PRJEB13614	ERX1437374	242.1	2011
Africa|Cameroon|ERR1366105|2011	Africa	Cameroon	ERR1366105	2011	SRA		https://www.ncbi.nlm.nih.gov/sra/?term=ERR1366105	iLumina PE	SAMEA3934807	PRJEB13614	ERX1437375	284.4	2011
Africa|Cameroon|ERR1366106|2011	Africa	Cameroon	ERR1366106	2011	SRA		https://www.ncbi.nlm.nih.gov/sra/?term=ERR1366106	iLumina PE	SAMEA3934808	PRJEB13614	ERX1437376	188	2011
Africa|Cameroon|ERR1366107|2011	Africa	Cameroon	ERR1366107	2011	SRA		https://www.ncbi.nlm.nih.gov/sra/?term=ERR1366107	iLumina PE	SAMEA3934809	PRJEB13614	ERX1437377	252.9	2011
Africa|Cameroon|ERR1366108|2011	Africa	Cameroon	ERR1366108	2011	SRA		https://www.ncbi.nlm.nih.gov/sra/?term=ERR1366108	iLumina PE	SAMEA3934810	PRJEB13614	ERX1437378	298.5	2011
Africa|Cameroon|ERR1366109|2011	Africa	Cameroon	ERR1366109	2011	SRA		https://www.ncbi.nlm.nih.gov/sra/?term=ERR1366109	iLumina PE	SAMEA3934811	PRJEB13614	ERX1437379	288.9	2011
Africa|Cameroon|ERR1366110|2011	Africa	Cameroon	ERR1366110	2011	SRA		https://www.ncbi.nlm.nih.gov/sra/?term=ERR1366110	iLumina PE	SAMEA3934812	PRJEB13614	ERX1437380	266.6	2011
Africa|Cameroon|ERR1366111|2011	Africa	Cameroon	ERR1366111	2011	SRA		https://www.ncbi.nlm.nih.gov/sra/?term=ERR1366111	iLumina PE	SAMEA3934813	PRJEB13614	ERX1437381	337	2011
Africa|Cameroon|ERR1366112|2011	Africa	Cameroon	ERR1366112	2011	SRA		https://www.ncbi.nlm.nih.gov/sra/?term=ERR1366112	iLumina PE	SAMEA3934814	PRJEB13614	ERX1437382	249.2	2011
Africa|Cameroon|ERR1366113|2011	Africa	Cameroon	ERR1366113	2011	SRA		https://www.ncbi.nlm.nih.gov/sra/?term=ERR1366113	iLumina PE	SAMEA3934815	PRJEB13614	ERX1437383	317.7	2011
Africa|Cameroon|ERR1366114|2010	Africa	Cameroon	ERR1366114	2010	SRA		https://www.ncbi.nlm.nih.gov/sra/?term=ERR1366114	iLumina PE	SAMEA3934816	PRJEB13614	ERX1437384	316.3	2010
Africa|Cameroon|ERR1366115|2010	Africa	Cameroon	ERR1366115	2010	SRA		https://www.ncbi.nlm.nih.gov/sra/?term=ERR1366115	iLumina PE	SAMEA3934817	PRJEB13614	ERX1437385	350.1	2010
Africa|Cameroon|ERR1366116|2010	Africa	Cameroon	ERR1366116	2010	SRA		https://www.ncbi.nlm.nih.gov/sra/?term=ERR1366116	iLumina PE	SAMEA3934818	PRJEB13614	ERX1437386	296.5	2010
Africa|Cameroon|ERR1366117|2010	Africa	Cameroon	ERR1366117	2010	SRA		https://www.ncbi.nlm.nih.gov/sra/?term=ERR1366117	iLumina PE	SAMEA3934819	PRJEB13614	ERX1437387	308.2	2010
Africa|Cameroon|ERR1366118|2010	Africa	Cameroon	ERR1366118	2010	SRA		https://www.ncbi.nlm.nih.gov/sra/?term=ERR1366118	iLumina PE	SAMEA3934820	PRJEB13614	ERX1437388	325.7	2010
Africa|Cameroon|ERR1366119|2010	Africa	Cameroon	ERR1366119	2010	SRA		https://www.ncbi.nlm.nih.gov/sra/?term=ERR1366119	iLumina PE	SAMEA3934821	PRJEB13614	ERX1437389	259.8	2010
Africa|Cameroon|ERR1366120|2010	Africa	Cameroon	ERR1366120	2010	SRA		https://www.ncbi.nlm.nih.gov/sra/?term=ERR1366120	iLumina PE	SAMEA3934822	PRJEB13614	ERX1437390	282.8	2010
Africa|Cameroon|ERR1366121|2010	Africa	Cameroon	ERR1366121	2010	SRA		https://www.ncbi.nlm.nih.gov/sra/?term=ERR1366121	iLumina PE	SAMEA3934823	PRJEB13614	ERX1437391	253.4	2010
Africa|Cameroon|ERR1366122|2010	Africa	Cameroon	ERR1366122	2010	SRA		https://www.ncbi.nlm.nih.gov/sra/?term=ERR1366122	iLumina PE	SAMEA3934824	PRJEB13614	ERX1437392	258.9	2010
Africa|Cameroon|ERR1366123|2010	Africa	Cameroon	ERR1366123	2010	SRA		https://www.ncbi.nlm.nih.gov/sra/?term=ERR1366123	iLumina PE	SAMEA3934825	PRJEB13614	ERX1437393	247	2010
Africa|Cameroon|ERR1877643|2000	Africa	Cameroon	ERR1877643	2000	SRA	Weill et al. Science 2017	https://www.ncbi.nlm.nih.gov/sra/?term=ERR1877643	iLumina PE	SAMEA103900016	PRJEB19893	ERX1938168	437.7	2000
Africa|Cameroon|ERR1877645|2000	Africa	Cameroon	ERR1877645	2000	SRA	Weill et al. Science 2017	https://www.ncbi.nlm.nih.gov/sra/?term=ERR1877645	iLumina PE	SAMEA103900018	PRJEB19893	ERX1938170	347.9	2000
Africa|Cameroon|ERR1877950|2001	Africa	Cameroon	ERR1877950	2001	SRA	Oprea et al. 2020							2001
Africa|Cameroon|ERR1878105|2004	Africa	Cameroon	ERR1878105	2004	SRA	Weill et al. Science 2017	https://www.ncbi.nlm.nih.gov/sra/?term=ERR1878105	iLumina PE	SAMEA103900380	PRJEB19893	ERX1938630	269.7	2004
Africa|Cameroon|ERR1878106|2001	Africa	Cameroon	ERR1878106	2001	SRA	Weill et al. Science 2017	https://www.ncbi.nlm.nih.gov/sra/?term=ERR1878106	iLumina PE	SAMEA103900381	PRJEB19893	ERX1938631	231.7	2001
Africa|Cameroon|ERR1878107|2002	Africa	Cameroon	ERR1878107	2002	SRA	Weill et al. Science 2017	https://www.ncbi.nlm.nih.gov/sra/?term=ERR1878107	iLumina PE	SAMEA103900382	PRJEB19893	ERX1938632	252.2	2002
Africa|Cameroon|ERR1878108|2004	Africa	Cameroon	ERR1878108	2004	SRA	Weill et al. Science 2017	https://www.ncbi.nlm.nih.gov/sra/?term=ERR1878108	iLumina PE	SAMEA103900383	PRJEB19893	ERX1938633	289.2	2004
Africa|Cameroon|ERR1878128|2005	Africa	Cameroon	ERR1878128	2005	SRA	Weill et al. Science 2017	https://www.ncbi.nlm.nih.gov/sra/?term=ERR1878128	iLumina PE	SAMEA103900403	PRJEB19893	ERX1938653	321.2	2005
Africa|Cameroon|ERR1878129|2005	Africa	Cameroon	ERR1878129	2005	SRA	Weill et al. Science 2017	https://www.ncbi.nlm.nih.gov/sra/?term=ERR1878129	iLumina PE	SAMEA103900404	PRJEB19893	ERX1938654	287.9	2005
Africa|Cameroon|ERR1878152|2006	Africa	Cameroon	ERR1878152	2006	SRA	Weill et al. Science 2017	https://www.ncbi.nlm.nih.gov/sra/?term=ERR1878152	iLumina PE	SAMEA103900424	PRJEB19893	ERX1938677	248.4	2006
Africa|Cameroon|ERR1878573|2008	Africa	Cameroon	ERR1878573	2008	SRA	Weill et al. Science 2017	https://www.ncbi.nlm.nih.gov/sra/?term=ERR1878573	iLumina PE	SAMEA103900825	PRJEB19893	ERX1939098	137.6	2008
Africa|Cameroon|ERR1878574|2008	Africa	Cameroon	ERR1878574	2008	SRA	Oprea et al. 2020							2008
Africa|Cameroon|ERR1878580|2009	Africa	Cameroon	ERR1878580	2009	SRA	Weill et al. Science 2017	https://www.ncbi.nlm.nih.gov/sra/?term=ERR1878580	iLumina PE	SAMEA103900832	PRJEB19893	ERX1939105	178.8	2009
Africa|Cameroon|ERR1878588|2010	Africa	Cameroon	ERR1878588	2010	SRA	Oprea et al. 2020							2010
Africa|Cameroon|ERR1878595|2010	Africa	Cameroon	ERR1878595	2010	SRA	Weill et al. Science 2017	https://www.ncbi.nlm.nih.gov/sra/?term=ERR1878595	iLumina PE	SAMEA103900847	PRJEB19893	ERX1939120	307.3	2010
Africa|Cameroon|ERR1878596|2011	Africa	Cameroon	ERR1878596	2011	SRA	Weill et al. Science 2017	https://www.ncbi.nlm.nih.gov/sra/?term=ERR1878596	iLumina PE	SAMEA103900848	PRJEB19893	ERX1939121	225.5	2011
Africa|Cameroon|ERR1878597|2011	Africa	Cameroon	ERR1878597	2011	SRA	Weill et al. Science 2017	https://www.ncbi.nlm.nih.gov/sra/?term=ERR1878597	iLumina PE	SAMEA103900849	PRJEB19893	ERX1939122	251.7	2011
Africa|Cameroon|ERR1878598|2010	Africa	Cameroon	ERR1878598	2010	SRA	Weill et al. Science 2017	https://www.ncbi.nlm.nih.gov/sra/?term=ERR1878598	iLumina PE	SAMEA103900850	PRJEB19893	ERX1939123	268.2	2010
Africa|Cameroon|ERR1879650|1999	Africa	Cameroon	ERR1879650	1999	SRA	Weill et al. Science 2017	https://www.ncbi.nlm.nih.gov/sra/?term=ERR1879650	iLumina PE	SAMEA103908349	PRJEB19893	ERX1940175	447.2	1999
Africa|Cameroon|ERR1879651|1993	Africa	Cameroon	ERR1879651	1993	SRA	Weill et al. Science 2017	https://www.ncbi.nlm.nih.gov/sra/?term=ERR1879651	iLumina PE	SAMEA103908350	PRJEB19893	ERX1940176	626.5	1993
Africa|Cameroon|ERR976400|1970	Africa	Cameroon	ERR976400	1970	SRA	Weill et al. Science 2017	https://www.ncbi.nlm.nih.gov/sra/?term=ERR976400	iLumina PE	SAMEA3303406	PRJEB8764	ERX1053377	190.2	1970
Africa|Cameroon|ERR976420|1970	Africa	Cameroon	ERR976420	1970	SRA	Weill et al. Science 2017	https://www.ncbi.nlm.nih.gov/sra/?term=ERR976420	iLumina PE	SAMEA3303452	PRJEB8764	ERX1053397	184.6	1970
Africa|Cameroon|ERR976421|1970	Africa	Cameroon	ERR976421	1970	SRA	Weill et al. Science 2017	https://www.ncbi.nlm.nih.gov/sra/?term=ERR976421	iLumina PE	SAMEA3303455	PRJEB8764	ERX1053398	194.5	1970
Africa|Cameroon|ERR976422|1970	Africa	Cameroon	ERR976422	1970	SRA	Weill et al. Science 2017	https://www.ncbi.nlm.nih.gov/sra/?term=ERR976422	iLumina PE	SAMEA3303458	PRJEB8764	ERX1053399	224.9	1970
Africa|Cameroon|ERR976423|1970	Africa	Cameroon	ERR976423	1970	SRA	Weill et al. Science 2017	https://www.ncbi.nlm.nih.gov/sra/?term=ERR976423	iLumina PE	SAMEA3303459	PRJEB8764	ERX1053400	204.2	1970
Africa|Cameroon|ERR976424|1970	Africa	Cameroon	ERR976424	1970	SRA	Weill et al. Science 2017	https://www.ncbi.nlm.nih.gov/sra/?term=ERR976424	iLumina PE	SAMEA3303462	PRJEB8764	ERX1053401	250.3	1970
Africa|Cameroon|ERR976554|1997	Africa	Cameroon	ERR976554	1997	SRA	Weill et al. Science 2017	https://www.ncbi.nlm.nih.gov/sra/?term=ERR976554	iLumina PE	SAMEA3303697	PRJEB8764	ERX1053531	263.6	1997
Africa|Cameroon|ERR976555|1997	Africa	Cameroon	ERR976555	1997	SRA	Weill et al. Science 2017	https://www.ncbi.nlm.nih.gov/sra/?term=ERR976555	iLumina PE	SAMEA3303698	PRJEB8764	ERX1053532	206.2	1997
Africa|Cameroon|ERR976561|1998	Africa	Cameroon	ERR976561	1998	SRA	Weill et al. Science 2017	https://www.ncbi.nlm.nih.gov/sra/?term=ERR976561	iLumina PE	SAMEA3303704	PRJEB8764	ERX1053538	233.3	1998
Africa|Cameroon|ERR976562|1998	Africa	Cameroon	ERR976562	1998	SRA	Weill et al. Science 2017	https://www.ncbi.nlm.nih.gov/sra/?term=ERR976562	iLumina PE	SAMEA3303705	PRJEB8764	ERX1053539	223.4	1998
Africa|Cameroon|ERR976568|1998	Africa	Cameroon	ERR976568	1998	SRA	Weill et al. Science 2017	https://www.ncbi.nlm.nih.gov/sra/?term=ERR976568	iLumina PE	SAMEA3303711	PRJEB8764	ERX1053545	221.6	1998
Africa|Cameroon|ERR976570|1998	Africa	Cameroon	ERR976570	1998	SRA	Weill et al. Science 2017	https://www.ncbi.nlm.nih.gov/sra/?term=ERR976570	iLumina PE	SAMEA3303713	PRJEB8764	ERX1053547	204.4	1998
Africa|Cameroon|ERR976576|1998	Africa	Cameroon	ERR976576	1998	SRA	Weill et al. Science 2017	https://www.ncbi.nlm.nih.gov/sra/?term=ERR976576	iLumina PE	SAMEA3303719	PRJEB8764	ERX1053553	199.4	1998
Africa|Cameroon|ERR976577|1998	Africa	Cameroon	ERR976577	1998	SRA	Weill et al. Science 2017	https://www.ncbi.nlm.nih.gov/sra/?term=ERR976577	iLumina PE	SAMEA3303720	PRJEB8764	ERX1053554	182.6	1998
Africa|Cameroon|ERR976578|1998	Africa	Cameroon	ERR976578	1998	SRA	Weill et al. Science 2017	https://www.ncbi.nlm.nih.gov/sra/?term=ERR976578	iLumina PE	SAMEA3303721	PRJEB8764	ERX1053555	192.3	1998
Africa|Cameroon|ERR976579|1998	Africa	Cameroon	ERR976579	1998	SRA	Weill et al. Science 2017	https://www.ncbi.nlm.nih.gov/sra/?term=ERR976579	iLumina PE	SAMEA3303722	PRJEB8764	ERX1053556	219.5	1998
Africa|Cameroon|ERR998666|1995	Africa	Cameroon	ERR998666	1995	SRA	Weill et al. Science 2017	https://www.ncbi.nlm.nih.gov/sra/?term=ERR998666	iLumina PE	SAMEA3303534	PRJEB8764	ERX1077702	157.2	1995
Africa|Cameroon|ERR998703|1996	Africa	Cameroon	ERR998703	1996	SRA	Weill et al. Science 2017	https://www.ncbi.nlm.nih.gov/sra/?term=ERR998703	iLumina PE	SAMEA3303602	PRJEB8764	ERX1077739	216.6	1996
Africa|Cameroon|ERR998712|1996	Africa	Cameroon	ERR998712	1996	SRA	Weill et al. Science 2017	https://www.ncbi.nlm.nih.gov/sra/?term=ERR998712	iLumina PE	SAMEA3303621	PRJEB8764	ERX1077748	232.3	1996
Africa|Cameroon|ERR998725|1997	Africa	Cameroon	ERR998725	1997	SRA	Weill et al. Science 2017	https://www.ncbi.nlm.nih.gov/sra/?term=ERR998725	iLumina PE	SAMEA3303643	PRJEB8764	ERX1077761	206	1997
Africa|Cameroon|ERR998726|1997	Africa	Cameroon	ERR998726	1997	SRA	Weill et al. Science 2017	https://www.ncbi.nlm.nih.gov/sra/?term=ERR998726	iLumina PE	SAMEA3303644	PRJEB8764	ERX1077762	173.2	1997
Africa|Cameroon|ERR998727|1997	Africa	Cameroon	ERR998727	1997	SRA	Weill et al. Science 2017	https://www.ncbi.nlm.nih.gov/sra/?term=ERR998727	iLumina PE	SAMEA3303645	PRJEB8764	ERX1077763	179.6	1997
Africa|Cameroon|ERR998728|1997	Africa	Cameroon	ERR998728	1997	SRA	Weill et al. Science 2017	https://www.ncbi.nlm.nih.gov/sra/?term=ERR998728	iLumina PE	SAMEA3303646	PRJEB8764	ERX1077764	289.3	1997
Africa|Cameroon|ERR998731|1997	Africa	Cameroon	ERR998731	1997	SRA	Weill et al. Science 2017	https://www.ncbi.nlm.nih.gov/sra/?term=ERR998731	iLumina PE	SAMEA3303649	PRJEB8764	ERX1077767	239.5	1997
Africa|Central_African_Republic|ERR1878602|2011	Africa	Central_African_Republic	ERR1878602	2011	SRA	Weill et al. Science 2017	https://www.ncbi.nlm.nih.gov/sra/?term=ERR1878602	iLumina PE	SAMEA103900854	PRJEB19893	ERX1939127	201.4	2011
Africa|Central_African_Republic|ERR1878603|2011	Africa	Central_African_Republic	ERR1878603	2011	SRA	Weill et al. Science 2017	https://www.ncbi.nlm.nih.gov/sra/?term=ERR1878603	iLumina PE	SAMEA103900855	PRJEB19893	ERX1939128	239.4	2011
Africa|Central_African_Republic|ERR998735|1997	Africa	Central_African_Republic	ERR998735	1997	SRA	Weill et al. Science 2017	https://www.ncbi.nlm.nih.gov/sra/?term=ERR998735	iLumina PE	SAMEA3303674	PRJEB8764	ERX1077771	185.8	1997
Africa|Central_African_Republic|ERR998736|1997	Africa	Central_African_Republic	ERR998736	1997	SRA	Weill et al. Science 2017	https://www.ncbi.nlm.nih.gov/sra/?term=ERR998736	iLumina PE	SAMEA3303675	PRJEB8764	ERX1077772	224.7	1997
Africa|Central_African_Republic|ERR998737|1997	Africa	Central_African_Republic	ERR998737	1997	SRA	Weill et al. Science 2017	https://www.ncbi.nlm.nih.gov/sra/?term=ERR998737	iLumina PE	SAMEA3303676	PRJEB8764	ERX1077773	212.8	1997
Africa|Central_African_Republic|ERR998738|1997	Africa	Central_African_Republic	ERR998738	1997	SRA	Weill et al. Science 2017	https://www.ncbi.nlm.nih.gov/sra/?term=ERR998738	iLumina PE	SAMEA3303677	PRJEB8764	ERX1077774	242.8	1997
Africa|Central_African_Republic|ERR998739|1997	Africa	Central_African_Republic	ERR998739	1997	SRA	Weill et al. Science 2017	https://www.ncbi.nlm.nih.gov/sra/?term=ERR998739	iLumina PE	SAMEA3303678	PRJEB8764	ERX1077775	201.3	1997
Africa|Central_African_Republic|ERR998740|1997	Africa	Central_African_Republic	ERR998740	1997	SRA	Weill et al. Science 2017	https://www.ncbi.nlm.nih.gov/sra/?term=ERR998740	iLumina PE	SAMEA3303679	PRJEB8764	ERX1077776	194.1	1997
Africa|Central_African_Republic|ERR998742|1997	Africa	Central_African_Republic	ERR998742	1997	SRA	Weill et al. Science 2017	https://www.ncbi.nlm.nih.gov/sra/?term=ERR998742	iLumina PE	SAMEA3303681	PRJEB8764	ERX1077778	213.1	1997
Africa|Central_African_Republic|ERR998743|1997	Africa	Central_African_Republic	ERR998743	1997	SRA	Weill et al. Science 2017	https://www.ncbi.nlm.nih.gov/sra/?term=ERR998743	iLumina PE	SAMEA3303682	PRJEB8764	ERX1077779	220.2	1997
Africa|Central_African_Republic|ERR998744|1997	Africa	Central_African_Republic	ERR998744	1997	SRA	Weill et al. Science 2017	https://www.ncbi.nlm.nih.gov/sra/?term=ERR998744	iLumina PE	SAMEA3303683	PRJEB8764	ERX1077780	210.7	1997
Africa|Central_African_Republic|ERR998745|1997	Africa	Central_African_Republic	ERR998745	1997	SRA	Weill et al. Science 2017	https://www.ncbi.nlm.nih.gov/sra/?term=ERR998745	iLumina PE	SAMEA3303684	PRJEB8764	ERX1077781	183.3	1997
Africa|Central_African_Republic|ERR998747|1997	Africa	Central_African_Republic	ERR998747	1997	SRA	Weill et al. Science 2017	https://www.ncbi.nlm.nih.gov/sra/?term=ERR998747	iLumina PE	SAMEA3303686	PRJEB8764	ERX1077783	256	1997
Africa|Central_African_Republic|ERR998748|1997	Africa	Central_African_Republic	ERR998748	1997	SRA	Weill et al. Science 2017	https://www.ncbi.nlm.nih.gov/sra/?term=ERR998748	iLumina PE	SAMEA3303687	PRJEB8764	ERX1077784	214.6	1997
Africa|Chad|ERR1877945|2001	Africa	Chad	ERR1877945	2001	SRA	Weill et al. Science 2017	https://www.ncbi.nlm.nih.gov/sra/?term=ERR1877945	iLumina PE	SAMEA103900046	PRJEB19893	ERX1938470	325.8	2001
Africa|Chad|ERR1877946|2001	Africa	Chad	ERR1877946	2001	SRA	Weill et al. Science 2017	https://www.ncbi.nlm.nih.gov/sra/?term=ERR1877946	iLumina PE	SAMEA103900047	PRJEB19893	ERX1938471	310.7	2001
Africa|Chad|ERR1877947|2001	Africa	Chad	ERR1877947	2001	SRA	Weill et al. Science 2017	https://www.ncbi.nlm.nih.gov/sra/?term=ERR1877947	iLumina PE	SAMEA103900048	PRJEB19893	ERX1938472	379.1	2001
Africa|Chad|ERR1878590|2010	Africa	Chad	ERR1878590	2010	SRA	Weill et al. Science 2017	https://www.ncbi.nlm.nih.gov/sra/?term=ERR1878590	iLumina PE	SAMEA103900042	PRJEB19893	ERX1939115	207.3	2010
Africa|Chad|ERR1878591|2010	Africa	Chad	ERR1878591	2010	SRA	Weill et al. Science 2017	https://www.ncbi.nlm.nih.gov/sra/?term=ERR1878591	iLumina PE	SAMEA103900043	PRJEB19893	ERX1939116	225.1	2010
Africa|Chad|ERR1878599|2011	Africa	Chad	ERR1878599	2011	SRA	Weill et al. Science 2017	https://www.ncbi.nlm.nih.gov/sra/?term=ERR1878599	iLumina PE	SAMEA103900051	PRJEB19893	ERX1939124	238.3	2011
Africa|Chad|ERR1878600|2011	Africa	Chad	ERR1878600	2011	SRA	Weill et al. Science 2017	https://www.ncbi.nlm.nih.gov/sra/?term=ERR1878600	iLumina PE	SAMEA103900852	PRJEB19893	ERX1939125	574.1	2011
Africa|Chad|ERR1879638|1998	Africa	Chad	ERR1879638	1998	SRA	Weill et al. Science 2017	https://www.ncbi.nlm.nih.gov/sra/?term=ERR1879638	iLumina PE	SAMEA103907208	PRJEB19893	ERX1940163	438.6	1998
Africa|Chad|ERR976401|1971	Africa	Chad	ERR976401	1971	SRA	Weill et al. Science 2017	https://www.ncbi.nlm.nih.gov/sra/?term=ERR976401	iLumina PE	SAMEA3303408	PRJEB8764	ERX1053378	177.2	1971
Africa|Chad|ERR976415|1972	Africa	Chad	ERR976415	1972	SRA	Weill et al. Science 2017	https://www.ncbi.nlm.nih.gov/sra/?term=ERR976415	iLumina PE	SAMEA3303441	PRJEB8764	ERX1053392	195.7	1972
Africa|Chad|ERR976416|1972	Africa	Chad	ERR976416	1972	SRA	Weill et al. Science 2017	https://www.ncbi.nlm.nih.gov/sra/?term=ERR976416	iLumina PE	SAMEA3303444	PRJEB8764	ERX1053393	209.9	1972
Africa|Chad|ERR976437|1974	Africa	Chad	ERR976437	1974	SRA	Weill et al. Science 2017	https://www.ncbi.nlm.nih.gov/sra/?term=ERR976437	iLumina PE	SAMEA3303487	PRJEB8764	ERX1053414	156.6	1974
Africa|Chad|ERR976438|1974	Africa	Chad	ERR976438	1974	SRA	Weill et al. Science 2017	https://www.ncbi.nlm.nih.gov/sra/?term=ERR976438	iLumina PE	SAMEA3303489	PRJEB8764	ERX1053415	222.3	1974
Africa|Chad|ERR976439|1972	Africa	Chad	ERR976439	1972	SRA	Weill et al. Science 2017	https://www.ncbi.nlm.nih.gov/sra/?term=ERR976439	iLumina PE	SAMEA3303490	PRJEB8764	ERX1053416	208.1	1972
Africa|Chad|ERR976440|1974	Africa	Chad	ERR976440	1974	SRA	Weill et al. Science 2017	https://www.ncbi.nlm.nih.gov/sra/?term=ERR976440	iLumina PE	SAMEA3303493	PRJEB8764	ERX1053417	211	1974
Africa|Chad|ERR998656|1994	Africa	Chad	ERR998656	1994	SRA	Weill et al. Science 2017	https://www.ncbi.nlm.nih.gov/sra/?term=ERR998656	iLumina PE	SAMEA3303508	PRJEB8764	ERX1077692	220.5	1994
Africa|Chad|ERR998662|1994	Africa	Chad	ERR998662	1994	SRA	Weill et al. Science 2017	https://www.ncbi.nlm.nih.gov/sra/?term=ERR998662	iLumina PE	SAMEA3303519	PRJEB8764	ERX1077698	226.6	1994
Africa|Chad|ERR998700|1996	Africa	Chad	ERR998700	1996	SRA	Weill et al. Science 2017	https://www.ncbi.nlm.nih.gov/sra/?term=ERR998700	iLumina PE	SAMEA3303599	PRJEB8764	ERX1077736	190.8	1996
Africa|Chad|ERR998701|1996	Africa	Chad	ERR998701	1996	SRA	Weill et al. Science 2017	https://www.ncbi.nlm.nih.gov/sra/?term=ERR998701	iLumina PE	SAMEA3303600	PRJEB8764	ERX1077737	200	1996
Africa|Chad|ERR998702|1996	Africa	Chad	ERR998702	1996	SRA	Weill et al. Science 2017	https://www.ncbi.nlm.nih.gov/sra/?term=ERR998702	iLumina PE	SAMEA3303601	PRJEB8764	ERX1077738	256.1	1996
Africa|Chad|ERR998708|1996	Africa	Chad	ERR998708	1996	SRA	Weill et al. Science 2017	https://www.ncbi.nlm.nih.gov/sra/?term=ERR998708	iLumina PE	SAMEA3303612	PRJEB8764	ERX1077744	231.6	1996
Africa|Chad|ERR998711|1996	Africa	Chad	ERR998711	1996	SRA	Weill et al. Science 2017	https://www.ncbi.nlm.nih.gov/sra/?term=ERR998711	iLumina PE	SAMEA3303619	PRJEB8764	ERX1077747	286.4	1996
Africa|Comoros|ERR1877640|2000	Africa	Comoros	ERR1877640	2000	SRA	Weill et al. Science 2017	https://www.ncbi.nlm.nih.gov/sra/?term=ERR1877640	iLumina PE	SAMEA103900013	PRJEB19893	ERX1938165	343.6	2000
Africa|Comoros|ERR1877644|2001	Africa	Comoros	ERR1877644	2001	SRA	Weill et al. Science 2017	https://www.ncbi.nlm.nih.gov/sra/?term=ERR1877644	iLumina PE	SAMEA103900017	PRJEB19893	ERX1938169	175.7	2001
Africa|Comoros|ERR1877648|2001	Africa	Comoros	ERR1877648	2001	SRA	Weill et al. Science 2017	https://www.ncbi.nlm.nih.gov/sra/?term=ERR1877648	iLumina PE	SAMEA103900021	PRJEB19893	ERX1938173	409.8	2001
Africa|Comoros|ERR1877953|2002	Africa	Comoros	ERR1877953	2002	SRA	Weill et al. Science 2017	https://www.ncbi.nlm.nih.gov/sra/?term=ERR1877953	iLumina PE	SAMEA103900054	PRJEB19893	ERX1938478	397.2	2002
Africa|Comoros|ERR1878103|2003	Africa	Comoros	ERR1878103	2003	SRA	Weill et al. Science 2017	https://www.ncbi.nlm.nih.gov/sra/?term=ERR1878103	iLumina PE	SAMEA103900378	PRJEB19893	ERX1938628	164.5	2003
Africa|Comoros|ERR1878104|2003	Africa	Comoros	ERR1878104	2003	SRA	Weill et al. Science 2017	https://www.ncbi.nlm.nih.gov/sra/?term=ERR1878104	iLumina PE	SAMEA103900379	PRJEB19893	ERX1938629	156.5	2003
Africa|Comoros|ERR976451|1975	Africa	Comoros	ERR976451	1975	SRA	Weill et al. Science 2017	https://www.ncbi.nlm.nih.gov/sra/?term=ERR976451	iLumina PE	SAMEA3303516	PRJEB8764	ERX1053428	213.7	1975
Africa|Comoros|ERR976452|1975	Africa	Comoros	ERR976452	1975	SRA	Weill et al. Science 2017	https://www.ncbi.nlm.nih.gov/sra/?term=ERR976452	iLumina PE	SAMEA3303518	PRJEB8764	ERX1053429	212.8	1975
Africa|Comoros|ERR976453|1975	Africa	Comoros	ERR976453	1975	SRA	Weill et al. Science 2017	https://www.ncbi.nlm.nih.gov/sra/?term=ERR976453	iLumina PE	SAMEA3303520	PRJEB8764	ERX1053430	190.8	1975
Africa|Comoros|ERR976556|1998	Africa	Comoros	ERR976556	1998	SRA	Weill et al. Science 2017	https://www.ncbi.nlm.nih.gov/sra/?term=ERR976556	iLumina PE	SAMEA3303699	PRJEB8764	ERX1053533	178.9	1998
Africa|Comoros|ERR976557|1998	Africa	Comoros	ERR976557	1998	SRA	Weill et al. Science 2017	https://www.ncbi.nlm.nih.gov/sra/?term=ERR976557	iLumina PE	SAMEA3303700	PRJEB8764	ERX1053534	167.7	1998
Africa|Comoros|ERR976558|1998	Africa	Comoros	ERR976558	1998	SRA	Weill et al. Science 2017	https://www.ncbi.nlm.nih.gov/sra/?term=ERR976558	iLumina PE	SAMEA3303701	PRJEB8764	ERX1053535	212.5	1998
Africa|Coted_Ivoire|ERR1877646|2001	Africa	Coted_Ivoire	ERR1877646	2001	SRA	Weill et al. Science 2017	https://www.ncbi.nlm.nih.gov/sra/?term=ERR1877646	iLumina PE	SAMEA103900019	PRJEB19893	ERX1938171	150.4	2001
Africa|Coted_Ivoire|ERR1877647|2001	Africa	Coted_Ivoire	ERR1877647	2001	SRA	Weill et al. Science 2017	https://www.ncbi.nlm.nih.gov/sra/?term=ERR1877647	iLumina PE	SAMEA103900020	PRJEB19893	ERX1938172	449.6	2001
Africa|Coted_Ivoire|ERR1878089|2002	Africa	Coted_Ivoire	ERR1878089	2002	SRA	Weill et al. Science 2017	https://www.ncbi.nlm.nih.gov/sra/?term=ERR1878089	iLumina PE	SAMEA103900364	PRJEB19893	ERX1938614	263.8	2002
Africa|Coted_Ivoire|ERR1878100|2003	Africa	Coted_Ivoire	ERR1878100	2003	SRA	Weill et al. Science 2017	https://www.ncbi.nlm.nih.gov/sra/?term=ERR1878100	iLumina PE	SAMEA103900375	PRJEB19893	ERX1938625	368.3	2003
Africa|Coted_Ivoire|ERR1878102|2003	Africa	Coted_Ivoire	ERR1878102	2003	SRA	Weill et al. Science 2017	https://www.ncbi.nlm.nih.gov/sra/?term=ERR1878102	iLumina PE	SAMEA103900377	PRJEB19893	ERX1938627	202.7	2003
Africa|Coted_Ivoire|ERR1878571|2006	Africa	Coted_Ivoire	ERR1878571	2006	SRA	Weill et al. Science 2017	https://www.ncbi.nlm.nih.gov/sra/?term=ERR1878571	iLumina PE	SAMEA103900823	PRJEB19893	ERX1939096	390.8	2006
Africa|Coted_Ivoire|ERR1878572|2006	Africa	Coted_Ivoire	ERR1878572	2006	SRA	Weill et al. Science 2017	https://www.ncbi.nlm.nih.gov/sra/?term=ERR1878572	iLumina PE	SAMEA103900824	PRJEB19893	ERX1939097	110.3	2006
Africa|Coted_Ivoire|ERR1879384|1988	Africa	Coted_Ivoire	ERR1879384	1988	SRA	Weill et al. Science 2017	https://www.ncbi.nlm.nih.gov/sra/?term=ERR1879384	iLumina PE	SAMEA103905029	PRJEB19893	ERX1939909	231.9	1988
Africa|Coted_Ivoire|ERR1879435|1988	Africa	Coted_Ivoire	ERR1879435	1988	SRA	Weill et al. Science 2017	https://www.ncbi.nlm.nih.gov/sra/?term=ERR1879435	iLumina PE	SAMEA103905097	PRJEB19893	ERX1939960	142.1	1988
Africa|Coted_Ivoire|ERR1879535|1988	Africa	Coted_Ivoire	ERR1879535	1988	SRA	Weill et al. Science 2017	https://www.ncbi.nlm.nih.gov/sra/?term=ERR1879535	iLumina PE	SAMEA103905197	PRJEB19893	ERX1940060	251.7	1988
Africa|Coted_Ivoire|ERR1879542|1988	Africa	Coted_Ivoire	ERR1879542	1988	SRA	Weill et al. Science 2017	https://www.ncbi.nlm.nih.gov/sra/?term=ERR1879542	iLumina PE	SAMEA103905204	PRJEB19893	ERX1940067	354.7	1988
Africa|Coted_Ivoire|ERR976411|1984	Africa	Coted_Ivoire	ERR976411	1984	SRA	Weill et al. Science 2017	https://www.ncbi.nlm.nih.gov/sra/?term=ERR976411	iLumina PE	SAMEA3303433	PRJEB8764	ERX1053388	212.1	1984
Africa|Coted_Ivoire|ERR976425|1973	Africa	Coted_Ivoire	ERR976425	1973	SRA	Weill et al. Science 2017	https://www.ncbi.nlm.nih.gov/sra/?term=ERR976425	iLumina PE	SAMEA3303463	PRJEB8764	ERX1053402	210.8	1973
Africa|Coted_Ivoire|ERR976426|1973	Africa	Coted_Ivoire	ERR976426	1973	SRA	Weill et al. Science 2017	https://www.ncbi.nlm.nih.gov/sra/?term=ERR976426	iLumina PE	SAMEA3303465	PRJEB8764	ERX1053403	191.2	1973
Africa|Coted_Ivoire|ERR976427|1973	Africa	Coted_Ivoire	ERR976427	1973	SRA	Weill et al. Science 2017	https://www.ncbi.nlm.nih.gov/sra/?term=ERR976427	iLumina PE	SAMEA3303467	PRJEB8764	ERX1053404	176.9	1973
Africa|Coted_Ivoire|ERR976428|1970	Africa	Coted_Ivoire	ERR976428	1970	SRA	Weill et al. Science 2017	https://www.ncbi.nlm.nih.gov/sra/?term=ERR976428	iLumina PE	SAMEA3303469	PRJEB8764	ERX1053405	189.3	1970
Africa|Coted_Ivoire|ERR976458|1970	Africa	Coted_Ivoire	ERR976458	1970	SRA	Weill et al. Science 2017	https://www.ncbi.nlm.nih.gov/sra/?term=ERR976458	iLumina PE	SAMEA3303541	PRJEB8764	ERX1053435	231.4	1970
Africa|Coted_Ivoire|ERR976511|1988	Africa	Coted_Ivoire	ERR976511	1988	SRA	Weill et al. Science 2017	https://www.ncbi.nlm.nih.gov/sra/?term=ERR976511	iLumina PE	SAMEA3303438	PRJEB8764	ERX1053488	214.4	1988
Africa|Coted_Ivoire|ERR976512|1988	Africa	Coted_Ivoire	ERR976512	1988	SRA	Weill et al. Science 2017	https://www.ncbi.nlm.nih.gov/sra/?term=ERR976512	iLumina PE	SAMEA3303440	PRJEB8764	ERX1053489	221.1	1988
Africa|Coted_Ivoire|ERR976519|1991	Africa	Coted_Ivoire	ERR976519	1991	SRA	Weill et al. Science 2017	https://www.ncbi.nlm.nih.gov/sra/?term=ERR976519	iLumina PE	SAMEA3303453	PRJEB8764	ERX1053496	196.4	1991
Africa|Coted_Ivoire|ERR976534|1993	Africa	Coted_Ivoire	ERR976534	1993	SRA	Weill et al. Science 2017	https://www.ncbi.nlm.nih.gov/sra/?term=ERR976534	iLumina PE	SAMEA3303483	PRJEB8764	ERX1053511	183.1	1993
Africa|Coted_Ivoire|ERR976535|1994	Africa	Coted_Ivoire	ERR976535	1994	SRA	Weill et al. Science 2017	https://www.ncbi.nlm.nih.gov/sra/?term=ERR976535	iLumina PE	SAMEA3303485	PRJEB8764	ERX1053512	173.2	1994
Africa|Coted_Ivoire|ERR976536|1993	Africa	Coted_Ivoire	ERR976536	1993	SRA	Weill et al. Science 2017	https://www.ncbi.nlm.nih.gov/sra/?term=ERR976536	iLumina PE	SAMEA3303486	PRJEB8764	ERX1053513	187.3	1993
Africa|Coted_Ivoire|ERR976581|1998	Africa	Coted_Ivoire	ERR976581	1998	SRA	Weill et al. Science 2017	https://www.ncbi.nlm.nih.gov/sra/?term=ERR976581	iLumina PE	SAMEA3303603	PRJEB8764	ERX1053558	186.5	1998
Africa|Coted_Ivoire|ERR976582|1998	Africa	Coted_Ivoire	ERR976582	1998	SRA	Weill et al. Science 2017	https://www.ncbi.nlm.nih.gov/sra/?term=ERR976582	iLumina PE	SAMEA3303605	PRJEB8764	ERX1053559	181.3	1998
Africa|Coted_Ivoire|ERR998682|1995	Africa	Coted_Ivoire	ERR998682	1995	SRA	Weill et al. Science 2017	https://www.ncbi.nlm.nih.gov/sra/?term=ERR998682	iLumina PE	SAMEA3303565	PRJEB8764	ERX1077718	198.5	1995
Africa|Coted_Ivoire|ERR998683|1995	Africa	Coted_Ivoire	ERR998683	1995	SRA	Weill et al. Science 2017	https://www.ncbi.nlm.nih.gov/sra/?term=ERR998683	iLumina PE	SAMEA3303567	PRJEB8764	ERX1077719	179.5	1995
Africa|Coted_Ivoire|ERR998684|1995	Africa	Coted_Ivoire	ERR998684	1995	SRA	Weill et al. Science 2017	https://www.ncbi.nlm.nih.gov/sra/?term=ERR998684	iLumina PE	SAMEA3303569	PRJEB8764	ERX1077720	184.2	1995
Africa|Coted_Ivoire|ERR998685|1995	Africa	Coted_Ivoire	ERR998685	1995	SRA	Weill et al. Science 2017	https://www.ncbi.nlm.nih.gov/sra/?term=ERR998685	iLumina PE	SAMEA3303571	PRJEB8764	ERX1077721	222.8	1995
Africa|Democratic_Republic_of_the_Congo|ERR10146576|2017	Africa	Democratic_Republic_of_the_Congo	ERR10146576	2017	SRA		https://www.ncbi.nlm.nih.gov/sra/?term=ERR10146576	iLumina PE	SAMEA5559660	PRJEB55717	ERX9682681	765.2	2017
Africa|Democratic_Republic_of_the_Congo|ERR10146577|2015	Africa	Democratic_Republic_of_the_Congo	ERR10146577	2015	SRA		https://www.ncbi.nlm.nih.gov/sra/?term=ERR10146577	iLumina PE	SAMEA5559679	PRJEB55717	ERX9682682	650.5	2015
Africa|Democratic_Republic_of_the_Congo|ERR10146578|2016	Africa	Democratic_Republic_of_the_Congo	ERR10146578	2016	SRA		https://www.ncbi.nlm.nih.gov/sra/?term=ERR10146578	iLumina PE	SAMEA5559682	PRJEB55717	ERX9682683	571.6	2016
Africa|Democratic_Republic_of_the_Congo|ERR10146579|2016	Africa	Democratic_Republic_of_the_Congo	ERR10146579	2016	SRA		https://www.ncbi.nlm.nih.gov/sra/?term=ERR10146579	iLumina PE	SAMEA5559684	PRJEB55717	ERX9682684	693.9	2016
Africa|Democratic_Republic_of_the_Congo|ERR10146580|2016	Africa	Democratic_Republic_of_the_Congo	ERR10146580	2016	SRA		https://www.ncbi.nlm.nih.gov/sra/?term=ERR10146580	iLumina PE	SAMEA5559685	PRJEB55717	ERX9682685	492.3	2016
Africa|Democratic_Republic_of_the_Congo|ERR10149430|2016	Africa	Democratic_Republic_of_the_Congo	ERR10149430	2016	SRA		https://www.ncbi.nlm.nih.gov/sra/?term=ERR10149430	iLumina PE	SAMEA5559690	PRJEB55717	ERX9685540	675.1	2016
Africa|Democratic_Republic_of_the_Congo|ERR10149434|2016	Africa	Democratic_Republic_of_the_Congo	ERR10149434	2016	SRA		https://www.ncbi.nlm.nih.gov/sra/?term=ERR10149434	iLumina PE	SAMEA5559693	PRJEB55717	ERX9685544	552.1	2016
Africa|Democratic_Republic_of_the_Congo|ERR10149446|2014	Africa	Democratic_Republic_of_the_Congo	ERR10149446	2014	SRA		https://www.ncbi.nlm.nih.gov/sra/?term=ERR10149446	iLumina PE	SAMEA5559730	PRJEB55717	ERX9685556	702.3	2014
Africa|Democratic_Republic_of_the_Congo|ERR12087774|2022	Africa	Democratic_Republic_of_the_Congo	ERR12087774	2022	SRA		https://www.ncbi.nlm.nih.gov/sra/?term=ERR12087774	iLumina PE	SAMEA114395474	PRJEB66194	ERX11469469	578	2022
Africa|Democratic_Republic_of_the_Congo|ERR12141620|2022	Africa	Democratic_Republic_of_the_Congo	ERR12141620	2022	SRA		https://www.ncbi.nlm.nih.gov/sra/?term=ERR12141620	iLumina PE	SAMEA114395448	PRJEB66194	ERX11552859	572.9	2022
Africa|Democratic_Republic_of_the_Congo|ERR12249898|2022	Africa	Democratic_Republic_of_the_Congo	ERR12249898	2022	SRA		https://www.ncbi.nlm.nih.gov/sra/?term=ERR12249898	iLumina PE	SAMEA114395452	PRJEB66194	ERX11660554	638.5	2022
Africa|Democratic_Republic_of_the_Congo|ERR12342113|2022	Africa	Democratic_Republic_of_the_Congo	ERR12342113	2022	SRA		https://www.ncbi.nlm.nih.gov/sra/?term=ERR12342113	iLumina PE	SAMEA114395477	PRJEB66194	ERX11718975	704	2022
Africa|Democratic_Republic_of_the_Congo|ERR12410437|2022	Africa	Democratic_Republic_of_the_Congo	ERR12410437	2022	SRA		https://www.ncbi.nlm.nih.gov/sra/?term=ERR12410437	iLumina PE	SAMEA114395481	PRJEB66194	ERX11786795	434.9	2022
Africa|Democratic_Republic_of_the_Congo|ERR12411022|2022	Africa	Democratic_Republic_of_the_Congo	ERR12411022	2022	SRA		https://www.ncbi.nlm.nih.gov/sra/?term=ERR12411022	iLumina PE	SAMEA114395483	PRJEB66194	ERX11787380	756.9	2022
Africa|Democratic_Republic_of_the_Congo|ERR12543002|2022	Africa	Democratic_Republic_of_the_Congo	ERR12543002	2022	SRA		https://www.ncbi.nlm.nih.gov/sra/?term=ERR12543002	iLumina PE	SAMEA114395458	PRJEB66194	ERX11917343	471.3	2022
Africa|Democratic_Republic_of_the_Congo|ERR1877951|2001	Africa	Democratic_Republic_of_the_Congo	ERR1877951	2001	SRA	Weill et al. Science 2017	https://www.ncbi.nlm.nih.gov/sra/?term=ERR1877951	iLumina PE	SAMEA103900052	PRJEB19893	ERX1938476	259.6	2001
Africa|Democratic_Republic_of_the_Congo|ERR1877952|2001	Africa	Democratic_Republic_of_the_Congo	ERR1877952	2001	SRA	Weill et al. Science 2017	https://www.ncbi.nlm.nih.gov/sra/?term=ERR1877952	iLumina PE	SAMEA103900053	PRJEB19893	ERX1938477	386.4	2001
Africa|Democratic_Republic_of_the_Congo|ERR1877955|2002	Africa	Democratic_Republic_of_the_Congo	ERR1877955	2002	SRA	Weill et al. Science 2017	https://www.ncbi.nlm.nih.gov/sra/?term=ERR1877955	iLumina PE	SAMEA103900056	PRJEB19893	ERX1938480	214.1	2002
Africa|Democratic_Republic_of_the_Congo|ERR1878090|2003	Africa	Democratic_Republic_of_the_Congo	ERR1878090	2003	SRA	Weill et al. Science 2017	https://www.ncbi.nlm.nih.gov/sra/?term=ERR1878090	iLumina PE	SAMEA103900365	PRJEB19893	ERX1938615	255.5	2003
Africa|Democratic_Republic_of_the_Congo|ERR1878093|2003	Africa	Democratic_Republic_of_the_Congo	ERR1878093	2003	SRA	Weill et al. Science 2017	https://www.ncbi.nlm.nih.gov/sra/?term=ERR1878093	iLumina PE	SAMEA103900368	PRJEB19893	ERX1938618	168	2003
Africa|Democratic_Republic_of_the_Congo|ERR1878097|2003	Africa	Democratic_Republic_of_the_Congo	ERR1878097	2003	SRA	Weill et al. Science 2017	https://www.ncbi.nlm.nih.gov/sra/?term=ERR1878097	iLumina PE	SAMEA103900372	PRJEB19893	ERX1938622	63.5	2003
Africa|Democratic_Republic_of_the_Congo|ERR1878101|2002	Africa	Democratic_Republic_of_the_Congo	ERR1878101	2002	SRA	Weill et al. Science 2017	https://www.ncbi.nlm.nih.gov/sra/?term=ERR1878101	iLumina PE	SAMEA103900376	PRJEB19893	ERX1938626	59.5	2002
Africa|Democratic_Republic_of_the_Congo|ERR1878116|2004	Africa	Democratic_Republic_of_the_Congo	ERR1878116	2004	SRA	Weill et al. Science 2017	https://www.ncbi.nlm.nih.gov/sra/?term=ERR1878116	iLumina PE	SAMEA103900391	PRJEB19893	ERX1938641	105.9	2004
Africa|Democratic_Republic_of_the_Congo|ERR1878132|2005	Africa	Democratic_Republic_of_the_Congo	ERR1878132	2005	SRA	Weill et al. Science 2017	https://www.ncbi.nlm.nih.gov/sra/?term=ERR1878132	iLumina PE	SAMEA103900407	PRJEB19893	ERX1938657	48.6	2005
Africa|Democratic_Republic_of_the_Congo|ERR1878136|2005	Africa	Democratic_Republic_of_the_Congo	ERR1878136	2005	SRA	Weill et al. Science 2017	https://www.ncbi.nlm.nih.gov/sra/?term=ERR1878136	iLumina PE	SAMEA103900411	PRJEB19893	ERX1938661	152.7	2005
Africa|Democratic_Republic_of_the_Congo|ERR1878148|2006	Africa	Democratic_Republic_of_the_Congo	ERR1878148	2006	SRA	Weill et al. Science 2017	https://www.ncbi.nlm.nih.gov/sra/?term=ERR1878148	iLumina PE	SAMEA103900420	PRJEB19893	ERX1938673	361.1	2006
Africa|Democratic_Republic_of_the_Congo|ERR1878155|2006	Africa	Democratic_Republic_of_the_Congo	ERR1878155	2006	SRA	Weill et al. Science 2017	https://www.ncbi.nlm.nih.gov/sra/?term=ERR1878155	iLumina PE	SAMEA103900427	PRJEB19893	ERX1938680	227.5	2006
Africa|Democratic_Republic_of_the_Congo|ERR1878552|2007	Africa	Democratic_Republic_of_the_Congo	ERR1878552	2007	SRA	Weill et al. Science 2017	https://www.ncbi.nlm.nih.gov/sra/?term=ERR1878552	iLumina PE	SAMEA103900804	PRJEB19893	ERX1939077	304.5	2007
Africa|Democratic_Republic_of_the_Congo|ERR1878564|2007	Africa	Democratic_Republic_of_the_Congo	ERR1878564	2007	SRA	Weill et al. Science 2017	https://www.ncbi.nlm.nih.gov/sra/?term=ERR1878564	iLumina PE	SAMEA103900816	PRJEB19893	ERX1939089	293.3	2007
Africa|Democratic_Republic_of_the_Congo|ERR1878567|2008	Africa	Democratic_Republic_of_the_Congo	ERR1878567	2008	SRA	Weill et al. Science 2017	https://www.ncbi.nlm.nih.gov/sra/?term=ERR1878567	iLumina PE	SAMEA103900819	PRJEB19893	ERX1939092	349.7	2008
Africa|Democratic_Republic_of_the_Congo|ERR1878568|2008	Africa	Democratic_Republic_of_the_Congo	ERR1878568	2008	SRA	Weill et al. Science 2017	https://www.ncbi.nlm.nih.gov/sra/?term=ERR1878568	iLumina PE	SAMEA103900820	PRJEB19893	ERX1939093	63	2008
Africa|Democratic_Republic_of_the_Congo|ERR1878607|2014	Africa	Democratic_Republic_of_the_Congo	ERR1878607	2014	SRA	Weill et al. Science 2017	https://www.ncbi.nlm.nih.gov/sra/?term=ERR1878607	iLumina PE	SAMEA103900858	PRJEB19893	ERX1939132	72.8	2014
Africa|Democratic_Republic_of_the_Congo|ERR1878608|2014	Africa	Democratic_Republic_of_the_Congo	ERR1878608	2014	SRA	Weill et al. Science 2017	https://www.ncbi.nlm.nih.gov/sra/?term=ERR1878608	iLumina PE	SAMEA103900859	PRJEB19893	ERX1939133	113	2014
Africa|Democratic_Republic_of_the_Congo|ERR3268992|2017	Africa	Democratic_Republic_of_the_Congo	ERR3268992	2017	SRA		https://www.ncbi.nlm.nih.gov/sra/?term=ERR3268992	iLumina PE	SAMEA5559660	PRJEB32089	ERX3295866	444.6	2017
Africa|Democratic_Republic_of_the_Congo|ERR3268993|2015	Africa	Democratic_Republic_of_the_Congo	ERR3268993	2015	SRA		https://www.ncbi.nlm.nih.gov/sra/?term=ERR3268993	iLumina PE	SAMEA5559661	PRJEB32089	ERX3295867	134.9	2015
Africa|Democratic_Republic_of_the_Congo|ERR3268994|2015	Africa	Democratic_Republic_of_the_Congo	ERR3268994	2015	SRA		https://www.ncbi.nlm.nih.gov/sra/?term=ERR3268994	iLumina PE	SAMEA5559662	PRJEB32089	ERX3295868	149.9	2015
Africa|Democratic_Republic_of_the_Congo|ERR3268995|2015	Africa	Democratic_Republic_of_the_Congo	ERR3268995	2015	SRA		https://www.ncbi.nlm.nih.gov/sra/?term=ERR3268995	iLumina PE	SAMEA5559663	PRJEB32089	ERX3295869	92.4	2015
Africa|Democratic_Republic_of_the_Congo|ERR3268996|2015	Africa	Democratic_Republic_of_the_Congo	ERR3268996	2015	SRA		https://www.ncbi.nlm.nih.gov/sra/?term=ERR3268996	iLumina PE	SAMEA5559664	PRJEB32089	ERX3295870	73.1	2015
Africa|Democratic_Republic_of_the_Congo|ERR3268997|2015	Africa	Democratic_Republic_of_the_Congo	ERR3268997	2015	SRA		https://www.ncbi.nlm.nih.gov/sra/?term=ERR3268997	iLumina PE	SAMEA5559665	PRJEB32089	ERX3295871	61.5	2015
Africa|Democratic_Republic_of_the_Congo|ERR3268998|2015	Africa	Democratic_Republic_of_the_Congo	ERR3268998	2015	SRA		https://www.ncbi.nlm.nih.gov/sra/?term=ERR3268998	iLumina PE	SAMEA5559666	PRJEB32089	ERX3295872	71.4	2015
Africa|Democratic_Republic_of_the_Congo|ERR3268999|2015	Africa	Democratic_Republic_of_the_Congo	ERR3268999	2015	SRA		https://www.ncbi.nlm.nih.gov/sra/?term=ERR3268999	iLumina PE	SAMEA5559667	PRJEB32089	ERX3295873	167.1	2015
Africa|Democratic_Republic_of_the_Congo|ERR3269000|2015	Africa	Democratic_Republic_of_the_Congo	ERR3269000	2015	SRA		https://www.ncbi.nlm.nih.gov/sra/?term=ERR3269000	iLumina PE	SAMEA5559668	PRJEB32089	ERX3295874	98.7	2015
Africa|Democratic_Republic_of_the_Congo|ERR3269001|2015	Africa	Democratic_Republic_of_the_Congo	ERR3269001	2015	SRA		https://www.ncbi.nlm.nih.gov/sra/?term=ERR3269001	iLumina PE	SAMEA5559669	PRJEB32089	ERX3295875	139.2	2015
Africa|Democratic_Republic_of_the_Congo|ERR3269002|2015	Africa	Democratic_Republic_of_the_Congo	ERR3269002	2015	SRA		https://www.ncbi.nlm.nih.gov/sra/?term=ERR3269002	iLumina PE	SAMEA5559670	PRJEB32089	ERX3295876	129.4	2015
Africa|Democratic_Republic_of_the_Congo|ERR3269003|2015	Africa	Democratic_Republic_of_the_Congo	ERR3269003	2015	SRA		https://www.ncbi.nlm.nih.gov/sra/?term=ERR3269003	iLumina PE	SAMEA5559671	PRJEB32089	ERX3295877	127.2	2015
Africa|Democratic_Republic_of_the_Congo|ERR3269004|2015	Africa	Democratic_Republic_of_the_Congo	ERR3269004	2015	SRA		https://www.ncbi.nlm.nih.gov/sra/?term=ERR3269004	iLumina PE	SAMEA5559672	PRJEB32089	ERX3295878	132.8	2015
Africa|Democratic_Republic_of_the_Congo|ERR3269005|2015	Africa	Democratic_Republic_of_the_Congo	ERR3269005	2015	SRA		https://www.ncbi.nlm.nih.gov/sra/?term=ERR3269005	iLumina PE	SAMEA5559673	PRJEB32089	ERX3295879	63.6	2015
Africa|Democratic_Republic_of_the_Congo|ERR3269006|2015	Africa	Democratic_Republic_of_the_Congo	ERR3269006	2015	SRA		https://www.ncbi.nlm.nih.gov/sra/?term=ERR3269006	iLumina PE	SAMEA5559674	PRJEB32089	ERX3295880	179.2	2015
Africa|Democratic_Republic_of_the_Congo|ERR3269007|2015	Africa	Democratic_Republic_of_the_Congo	ERR3269007	2015	SRA		https://www.ncbi.nlm.nih.gov/sra/?term=ERR3269007	iLumina PE	SAMEA5559675	PRJEB32089	ERX3295881	390.2	2015
Africa|Democratic_Republic_of_the_Congo|ERR3269008|2015	Africa	Democratic_Republic_of_the_Congo	ERR3269008	2015	SRA		https://www.ncbi.nlm.nih.gov/sra/?term=ERR3269008	iLumina PE	SAMEA5559676	PRJEB32089	ERX3295882	275.8	2015
Africa|Democratic_Republic_of_the_Congo|ERR3269009|2015	Africa	Democratic_Republic_of_the_Congo	ERR3269009	2015	SRA		https://www.ncbi.nlm.nih.gov/sra/?term=ERR3269009	iLumina PE	SAMEA5559677	PRJEB32089	ERX3295883	397.4	2015
Africa|Democratic_Republic_of_the_Congo|ERR3269010|2015	Africa	Democratic_Republic_of_the_Congo	ERR3269010	2015	SRA		https://www.ncbi.nlm.nih.gov/sra/?term=ERR3269010	iLumina PE	SAMEA5559678	PRJEB32089	ERX3295884	200.8	2015
Africa|Democratic_Republic_of_the_Congo|ERR3269011|2015	Africa	Democratic_Republic_of_the_Congo	ERR3269011	2015	SRA		https://www.ncbi.nlm.nih.gov/sra/?term=ERR3269011	iLumina PE	SAMEA5559679	PRJEB32089	ERX3295885	362.9	2015
Africa|Democratic_Republic_of_the_Congo|ERR3269012|2015	Africa	Democratic_Republic_of_the_Congo	ERR3269012	2015	SRA		https://www.ncbi.nlm.nih.gov/sra/?term=ERR3269012	iLumina PE	SAMEA5559680	PRJEB32089	ERX3295886	194.7	2015
Africa|Democratic_Republic_of_the_Congo|ERR3269013|2015	Africa	Democratic_Republic_of_the_Congo	ERR3269013	2015	SRA		https://www.ncbi.nlm.nih.gov/sra/?term=ERR3269013	iLumina PE	SAMEA5559681	PRJEB32089	ERX3295887	130.9	2015
Africa|Democratic_Republic_of_the_Congo|ERR3269014|2016	Africa	Democratic_Republic_of_the_Congo	ERR3269014	2016	SRA		https://www.ncbi.nlm.nih.gov/sra/?term=ERR3269014	iLumina PE	SAMEA5559682	PRJEB32089	ERX3295888	437.5	2016
Africa|Democratic_Republic_of_the_Congo|ERR3269015|2016	Africa	Democratic_Republic_of_the_Congo	ERR3269015	2016	SRA		https://www.ncbi.nlm.nih.gov/sra/?term=ERR3269015	iLumina PE	SAMEA5559683	PRJEB32089	ERX3295889	272.3	2016
Africa|Democratic_Republic_of_the_Congo|ERR3269016|2016	Africa	Democratic_Republic_of_the_Congo	ERR3269016	2016	SRA		https://www.ncbi.nlm.nih.gov/sra/?term=ERR3269016	iLumina PE	SAMEA5559684	PRJEB32089	ERX3295890	250.4	2016
Africa|Democratic_Republic_of_the_Congo|ERR3269017|2016	Africa	Democratic_Republic_of_the_Congo	ERR3269017	2016	SRA		https://www.ncbi.nlm.nih.gov/sra/?term=ERR3269017	iLumina PE	SAMEA5559685	PRJEB32089	ERX3295891	234.4	2016
Africa|Democratic_Republic_of_the_Congo|ERR3269018|2016	Africa	Democratic_Republic_of_the_Congo	ERR3269018	2016	SRA		https://www.ncbi.nlm.nih.gov/sra/?term=ERR3269018	iLumina PE	SAMEA5559686	PRJEB32089	ERX3295892	298.2	2016
Africa|Democratic_Republic_of_the_Congo|ERR3269019|2016	Africa	Democratic_Republic_of_the_Congo	ERR3269019	2016	SRA		https://www.ncbi.nlm.nih.gov/sra/?term=ERR3269019	iLumina PE	SAMEA5559687	PRJEB32089	ERX3295893	257.7	2016
Africa|Democratic_Republic_of_the_Congo|ERR3269020|2016	Africa	Democratic_Republic_of_the_Congo	ERR3269020	2016	SRA		https://www.ncbi.nlm.nih.gov/sra/?term=ERR3269020	iLumina PE	SAMEA5559688	PRJEB32089	ERX3295894	266.4	2016
Africa|Democratic_Republic_of_the_Congo|ERR3269021|2016	Africa	Democratic_Republic_of_the_Congo	ERR3269021	2016	SRA		https://www.ncbi.nlm.nih.gov/sra/?term=ERR3269021	iLumina PE	SAMEA5559689	PRJEB32089	ERX3295895	325.1	2016
Africa|Democratic_Republic_of_the_Congo|ERR3269022|2016	Africa	Democratic_Republic_of_the_Congo	ERR3269022	2016	SRA		https://www.ncbi.nlm.nih.gov/sra/?term=ERR3269022	iLumina PE	SAMEA5559690	PRJEB32089	ERX3295896	313.9	2016
Africa|Democratic_Republic_of_the_Congo|ERR3269023|2016	Africa	Democratic_Republic_of_the_Congo	ERR3269023	2016	SRA		https://www.ncbi.nlm.nih.gov/sra/?term=ERR3269023	iLumina PE	SAMEA5559691	PRJEB32089	ERX3295897	107.7	2016
Africa|Democratic_Republic_of_the_Congo|ERR3269024|2016	Africa	Democratic_Republic_of_the_Congo	ERR3269024	2016	SRA		https://www.ncbi.nlm.nih.gov/sra/?term=ERR3269024	iLumina PE	SAMEA5559692	PRJEB32089	ERX3295898	244.2	2016
Africa|Democratic_Republic_of_the_Congo|ERR3269025|2016	Africa	Democratic_Republic_of_the_Congo	ERR3269025	2016	SRA		https://www.ncbi.nlm.nih.gov/sra/?term=ERR3269025	iLumina PE	SAMEA5559693	PRJEB32089	ERX3295899	295.3	2016
Africa|Democratic_Republic_of_the_Congo|ERR3269026|2016	Africa	Democratic_Republic_of_the_Congo	ERR3269026	2016	SRA		https://www.ncbi.nlm.nih.gov/sra/?term=ERR3269026	iLumina PE	SAMEA5559694	PRJEB32089	ERX3295900	433.8	2016
Africa|Democratic_Republic_of_the_Congo|ERR3269027|2016	Africa	Democratic_Republic_of_the_Congo	ERR3269027	2016	SRA		https://www.ncbi.nlm.nih.gov/sra/?term=ERR3269027	iLumina PE	SAMEA5559695	PRJEB32089	ERX3295901	111.4	2016
Africa|Democratic_Republic_of_the_Congo|ERR3269028|2016	Africa	Democratic_Republic_of_the_Congo	ERR3269028	2016	SRA		https://www.ncbi.nlm.nih.gov/sra/?term=ERR3269028	iLumina PE	SAMEA5559696	PRJEB32089	ERX3295902	179.7	2016
Africa|Democratic_Republic_of_the_Congo|ERR3269029|2016	Africa	Democratic_Republic_of_the_Congo	ERR3269029	2016	SRA		https://www.ncbi.nlm.nih.gov/sra/?term=ERR3269029	iLumina PE	SAMEA5559697	PRJEB32089	ERX3295903	96	2016
Africa|Democratic_Republic_of_the_Congo|ERR3269031|2016	Africa	Democratic_Republic_of_the_Congo	ERR3269031	2016	SRA		https://www.ncbi.nlm.nih.gov/sra/?term=ERR3269031	iLumina PE	SAMEA5559699	PRJEB32089	ERX3295905	96.7	2016
Africa|Democratic_Republic_of_the_Congo|ERR3269032|2016	Africa	Democratic_Republic_of_the_Congo	ERR3269032	2016	SRA		https://www.ncbi.nlm.nih.gov/sra/?term=ERR3269032	iLumina PE	SAMEA5559700	PRJEB32089	ERX3295906	81.6	2016
Africa|Democratic_Republic_of_the_Congo|ERR3269033|2016	Africa	Democratic_Republic_of_the_Congo	ERR3269033	2016	SRA		https://www.ncbi.nlm.nih.gov/sra/?term=ERR3269033	iLumina PE	SAMEA5559701	PRJEB32089	ERX3295907	67.7	2016
Africa|Democratic_Republic_of_the_Congo|ERR3269034|2016	Africa	Democratic_Republic_of_the_Congo	ERR3269034	2016	SRA		https://www.ncbi.nlm.nih.gov/sra/?term=ERR3269034	iLumina PE	SAMEA5559702	PRJEB32089	ERX3295908	84.9	2016
Africa|Democratic_Republic_of_the_Congo|ERR3269035|2016	Africa	Democratic_Republic_of_the_Congo	ERR3269035	2016	SRA		https://www.ncbi.nlm.nih.gov/sra/?term=ERR3269035	iLumina PE	SAMEA5559703	PRJEB32089	ERX3295909	78	2016
Africa|Democratic_Republic_of_the_Congo|ERR3269036|2016	Africa	Democratic_Republic_of_the_Congo	ERR3269036	2016	SRA		https://www.ncbi.nlm.nih.gov/sra/?term=ERR3269036	iLumina PE	SAMEA5559704	PRJEB32089	ERX3295910	100.3	2016
Africa|Democratic_Republic_of_the_Congo|ERR3269037|2016	Africa	Democratic_Republic_of_the_Congo	ERR3269037	2016	SRA		https://www.ncbi.nlm.nih.gov/sra/?term=ERR3269037	iLumina PE	SAMEA5559705	PRJEB32089	ERX3295911	114.4	2016
Africa|Democratic_Republic_of_the_Congo|ERR3269038|2016	Africa	Democratic_Republic_of_the_Congo	ERR3269038	2016	SRA		https://www.ncbi.nlm.nih.gov/sra/?term=ERR3269038	iLumina PE	SAMEA5559706	PRJEB32089	ERX3295912	88.9	2016
Africa|Democratic_Republic_of_the_Congo|ERR3269039|2014	Africa	Democratic_Republic_of_the_Congo	ERR3269039	2014	SRA		https://www.ncbi.nlm.nih.gov/sra/?term=ERR3269039	iLumina PE	SAMEA5559707	PRJEB32089	ERX3295913	102.8	2014
Africa|Democratic_Republic_of_the_Congo|ERR3269040|2014	Africa	Democratic_Republic_of_the_Congo	ERR3269040	2014	SRA		https://www.ncbi.nlm.nih.gov/sra/?term=ERR3269040	iLumina PE	SAMEA5559708	PRJEB32089	ERX3295914	72	2014
Africa|Democratic_Republic_of_the_Congo|ERR3269041|2014	Africa	Democratic_Republic_of_the_Congo	ERR3269041	2014	SRA		https://www.ncbi.nlm.nih.gov/sra/?term=ERR3269041	iLumina PE	SAMEA5559709	PRJEB32089	ERX3295915	592.7	2014
Africa|Democratic_Republic_of_the_Congo|ERR3269042|2014	Africa	Democratic_Republic_of_the_Congo	ERR3269042	2014	SRA		https://www.ncbi.nlm.nih.gov/sra/?term=ERR3269042	iLumina PE	SAMEA5559710	PRJEB32089	ERX3295916	124	2014
Africa|Democratic_Republic_of_the_Congo|ERR3269043|2015	Africa	Democratic_Republic_of_the_Congo	ERR3269043	2015	SRA		https://www.ncbi.nlm.nih.gov/sra/?term=ERR3269043	iLumina PE	SAMEA5559711	PRJEB32089	ERX3295917	771.6	2015
Africa|Democratic_Republic_of_the_Congo|ERR3269044|2014	Africa	Democratic_Republic_of_the_Congo	ERR3269044	2014	SRA		https://www.ncbi.nlm.nih.gov/sra/?term=ERR3269044	iLumina PE	SAMEA5559712	PRJEB32089	ERX3295918	688.8	2014
Africa|Democratic_Republic_of_the_Congo|ERR3269045|2014	Africa	Democratic_Republic_of_the_Congo	ERR3269045	2014	SRA		https://www.ncbi.nlm.nih.gov/sra/?term=ERR3269045	iLumina PE	SAMEA5559713	PRJEB32089	ERX3295919	437.1	2014
Africa|Democratic_Republic_of_the_Congo|ERR3269047|2015	Africa	Democratic_Republic_of_the_Congo	ERR3269047	2015	SRA		https://www.ncbi.nlm.nih.gov/sra/?term=ERR3269047	iLumina PE	SAMEA5559715	PRJEB32089	ERX3295921	360.2	2015
Africa|Democratic_Republic_of_the_Congo|ERR3269048|2015	Africa	Democratic_Republic_of_the_Congo	ERR3269048	2015	SRA		https://www.ncbi.nlm.nih.gov/sra/?term=ERR3269048	iLumina PE	SAMEA5559716	PRJEB32089	ERX3295922	461.9	2015
Africa|Democratic_Republic_of_the_Congo|ERR3269049|2015	Africa	Democratic_Republic_of_the_Congo	ERR3269049	2015	SRA		https://www.ncbi.nlm.nih.gov/sra/?term=ERR3269049	iLumina PE	SAMEA5559717	PRJEB32089	ERX3295923	534.9	2015
Africa|Democratic_Republic_of_the_Congo|ERR3269050|2015	Africa	Democratic_Republic_of_the_Congo	ERR3269050	2015	SRA		https://www.ncbi.nlm.nih.gov/sra/?term=ERR3269050	iLumina PE	SAMEA5559718	PRJEB32089	ERX3295924	253.6	2015
Africa|Democratic_Republic_of_the_Congo|ERR3269051|2014	Africa	Democratic_Republic_of_the_Congo	ERR3269051	2014	SRA		https://www.ncbi.nlm.nih.gov/sra/?term=ERR3269051	iLumina PE	SAMEA5559719	PRJEB32089	ERX3295925	281	2014
Africa|Democratic_Republic_of_the_Congo|ERR3269052|2014	Africa	Democratic_Republic_of_the_Congo	ERR3269052	2014	SRA		https://www.ncbi.nlm.nih.gov/sra/?term=ERR3269052	iLumina PE	SAMEA5559720	PRJEB32089	ERX3295926	264.7	2014
Africa|Democratic_Republic_of_the_Congo|ERR3269053|2014	Africa	Democratic_Republic_of_the_Congo	ERR3269053	2014	SRA		https://www.ncbi.nlm.nih.gov/sra/?term=ERR3269053	iLumina PE	SAMEA5559721	PRJEB32089	ERX3295927	286.3	2014
Africa|Democratic_Republic_of_the_Congo|ERR3269054|2014	Africa	Democratic_Republic_of_the_Congo	ERR3269054	2014	SRA		https://www.ncbi.nlm.nih.gov/sra/?term=ERR3269054	iLumina PE	SAMEA5559722	PRJEB32089	ERX3295928	318.4	2014
Africa|Democratic_Republic_of_the_Congo|ERR3269055|2014	Africa	Democratic_Republic_of_the_Congo	ERR3269055	2014	SRA		https://www.ncbi.nlm.nih.gov/sra/?term=ERR3269055	iLumina PE	SAMEA5559723	PRJEB32089	ERX3295929	373	2014
Africa|Democratic_Republic_of_the_Congo|ERR3269056|2014	Africa	Democratic_Republic_of_the_Congo	ERR3269056	2014	SRA		https://www.ncbi.nlm.nih.gov/sra/?term=ERR3269056	iLumina PE	SAMEA5559724	PRJEB32089	ERX3295930	465.7	2014
Africa|Democratic_Republic_of_the_Congo|ERR3269057|2014	Africa	Democratic_Republic_of_the_Congo	ERR3269057	2014	SRA		https://www.ncbi.nlm.nih.gov/sra/?term=ERR3269057	iLumina PE	SAMEA5559725	PRJEB32089	ERX3295931	598.9	2014
Africa|Democratic_Republic_of_the_Congo|ERR3269058|2014	Africa	Democratic_Republic_of_the_Congo	ERR3269058	2014	SRA		https://www.ncbi.nlm.nih.gov/sra/?term=ERR3269058	iLumina PE	SAMEA5559726	PRJEB32089	ERX3295932	384.7	2014
Africa|Democratic_Republic_of_the_Congo|ERR3269059|2014	Africa	Democratic_Republic_of_the_Congo	ERR3269059	2014	SRA		https://www.ncbi.nlm.nih.gov/sra/?term=ERR3269059	iLumina PE	SAMEA5559727	PRJEB32089	ERX3295933	442.4	2014
Africa|Democratic_Republic_of_the_Congo|ERR3269060|2014	Africa	Democratic_Republic_of_the_Congo	ERR3269060	2014	SRA		https://www.ncbi.nlm.nih.gov/sra/?term=ERR3269060	iLumina PE	SAMEA5559728	PRJEB32089	ERX3295934	494.8	2014
Africa|Democratic_Republic_of_the_Congo|ERR3269061|2014	Africa	Democratic_Republic_of_the_Congo	ERR3269061	2014	SRA		https://www.ncbi.nlm.nih.gov/sra/?term=ERR3269061	iLumina PE	SAMEA5559729	PRJEB32089	ERX3295935	510.3	2014
Africa|Democratic_Republic_of_the_Congo|ERR3269062|2014	Africa	Democratic_Republic_of_the_Congo	ERR3269062	2014	SRA		https://www.ncbi.nlm.nih.gov/sra/?term=ERR3269062	iLumina PE	SAMEA5559730	PRJEB32089	ERX3295936	365.7	2014
Africa|Democratic_Republic_of_the_Congo|ERR3269063|2014	Africa	Democratic_Republic_of_the_Congo	ERR3269063	2014	SRA		https://www.ncbi.nlm.nih.gov/sra/?term=ERR3269063	iLumina PE	SAMEA5559731	PRJEB32089	ERX3295937	364.4	2014
Africa|Democratic_Republic_of_the_Congo|ERR3269064|2014	Africa	Democratic_Republic_of_the_Congo	ERR3269064	2014	SRA		https://www.ncbi.nlm.nih.gov/sra/?term=ERR3269064	iLumina PE	SAMEA5559732	PRJEB32089	ERX3295938	1300	2014
Africa|Democratic_Republic_of_the_Congo|ERR3269065|2015	Africa	Democratic_Republic_of_the_Congo	ERR3269065	2015	SRA		https://www.ncbi.nlm.nih.gov/sra/?term=ERR3269065	iLumina PE	SAMEA5559733	PRJEB32089	ERX3295939	373.6	2015
Africa|Democratic_Republic_of_the_Congo|ERR3269066|2015	Africa	Democratic_Republic_of_the_Congo	ERR3269066	2015	SRA		https://www.ncbi.nlm.nih.gov/sra/?term=ERR3269066	iLumina PE	SAMEA5559734	PRJEB32089	ERX3295940	402.2	2015
Africa|Democratic_Republic_of_the_Congo|ERR386629|2009	Africa	Democratic_Republic_of_the_Congo	ERR386629	2009	SRA	Weill et al. Science 2017	https://www.ncbi.nlm.nih.gov/sra/?term=ERR386629	iLumina PE	SAMEA2143322	PRJEB4700	ERX358859	436.2	2009
Africa|Democratic_Republic_of_the_Congo|ERR386647|2012	Africa	Democratic_Republic_of_the_Congo	ERR386647	2012	SRA	Weill et al. Science 2017	https://www.ncbi.nlm.nih.gov/sra/?term=ERR386647	iLumina PE	SAMEA2159402	PRJEB2215	ERX450577	186.8	2012
Africa|Democratic_Republic_of_the_Congo|ERR386672|2009	Africa	Democratic_Republic_of_the_Congo	ERR386672	2009	SRA	Weill et al. Science 2017	https://www.ncbi.nlm.nih.gov/sra/?term=ERR386672	iLumina PE	SAMEA2156164	PRJEB2215	ERX358902	184.6	2009
Africa|Democratic_Republic_of_the_Congo|ERR386683|2009	Africa	Democratic_Republic_of_the_Congo	ERR386683	2009	SRA	Weill et al. Science 2017	https://www.ncbi.nlm.nih.gov/sra/?term=ERR386683	iLumina PE	SAMEA1968664	PRJEB2215	ERX358913	198	2009
Africa|Democratic_Republic_of_the_Congo|ERR386688|2012	Africa	Democratic_Republic_of_the_Congo	ERR386688	2012	SRA	Weill et al. Science 2017	https://www.ncbi.nlm.nih.gov/sra/?term=ERR386688	iLumina PE	SAMEA2144649	PRJEB2215	ERX358918	188.7	2012
Africa|Democratic_Republic_of_the_Congo|ERR386690|2009	Africa	Democratic_Republic_of_the_Congo	ERR386690	2009	SRA	Weill et al. Science 2017	https://www.ncbi.nlm.nih.gov/sra/?term=ERR386690	iLumina PE	SAMEA1263482	PRJEB2215	ERX358920	189.6	2009
Africa|Democratic_Republic_of_the_Congo|ERR386695|2012	Africa	Democratic_Republic_of_the_Congo	ERR386695	2012	SRA	Weill et al. Science 2017	https://www.ncbi.nlm.nih.gov/sra/?term=ERR386695	iLumina PE	SAMEA1263315	PRJEB2215	ERX358925	174.2	2012
Africa|Democratic_Republic_of_the_Congo|ERR386698|2009	Africa	Democratic_Republic_of_the_Congo	ERR386698	2009	SRA	Weill et al. Science 2017	https://www.ncbi.nlm.nih.gov/sra/?term=ERR386698	iLumina PE	SAMEA2143247	PRJEB2215	ERX358928	184.2	2009
Africa|Democratic_Republic_of_the_Congo|ERR386711|2012	Africa	Democratic_Republic_of_the_Congo	ERR386711	2012	SRA	Weill et al. Science 2017	https://www.ncbi.nlm.nih.gov/sra/?term=ERR386711	iLumina PE	SAMEA2155915	PRJEB2215	ERX358941	154.6	2012
Africa|Democratic_Republic_of_the_Congo|ERR386712|2012	Africa	Democratic_Republic_of_the_Congo	ERR386712	2012	SRA	Weill et al. Science 2017	https://www.ncbi.nlm.nih.gov/sra/?term=ERR386712	iLumina PE	SAMEA2161302	PRJEB2215	ERX358942	153.1	2012
Africa|Democratic_Republic_of_the_Congo|ERR572514|2009	Africa	Democratic_Republic_of_the_Congo	ERR572514	2009	SRA	Weill et al. Science 2017	https://www.ncbi.nlm.nih.gov/sra/?term=ERR572514	iLumina PE	SAMEA2444992	PRJEB2215	ERX531284	148.5	2009
Africa|Democratic_Republic_of_the_Congo|ERR572538|2009	Africa	Democratic_Republic_of_the_Congo	ERR572538	2009	SRA	Weill et al. Science 2017	https://www.ncbi.nlm.nih.gov/sra/?term=ERR572538	iLumina PE	SAMEA2445063	PRJEB2215	ERX531308	151.3	2009
Africa|Democratic_Republic_of_the_Congo|ERR572548|2012	Africa	Democratic_Republic_of_the_Congo	ERR572548	2012	SRA	Weill et al. Science 2017	https://www.ncbi.nlm.nih.gov/sra/?term=ERR572548	iLumina PE	SAMEA2445149	PRJEB2215	ERX531318	142.5	2012
Africa|Democratic_Republic_of_the_Congo|ERR572559|2013	Africa	Democratic_Republic_of_the_Congo	ERR572559	2013	SRA	Weill et al. Science 2017	https://www.ncbi.nlm.nih.gov/sra/?term=ERR572559	iLumina PE	SAMEA2445265	PRJEB2215	ERX531329	145.2	2013
Africa|Democratic_Republic_of_the_Congo|ERR572563|2013	Africa	Democratic_Republic_of_the_Congo	ERR572563	2013	SRA	Weill et al. Science 2017	https://www.ncbi.nlm.nih.gov/sra/?term=ERR572563	iLumina PE	SAMEA2445274	PRJEB2215	ERX531333	127.2	2013
Africa|Democratic_Republic_of_the_Congo|ERR572756|2008	Africa	Democratic_Republic_of_the_Congo	ERR572756	2008	SRA	Weill et al. Science 2017	https://www.ncbi.nlm.nih.gov/sra/?term=ERR572756	iLumina PE	SAMEA2445189	PRJEB2215	ERX531526	158	2008
Africa|Democratic_Republic_of_the_Congo|ERR572757|2008	Africa	Democratic_Republic_of_the_Congo	ERR572757	2008	SRA	Weill et al. Science 2017	https://www.ncbi.nlm.nih.gov/sra/?term=ERR572757	iLumina PE	SAMEA2445190	PRJEB2215	ERX531527	139.7	2008
Africa|Democratic_Republic_of_the_Congo|ERR572772|2011	Africa	Democratic_Republic_of_the_Congo	ERR572772	2011	SRA	Weill et al. Science 2017	https://www.ncbi.nlm.nih.gov/sra/?term=ERR572772	iLumina PE	SAMEA2445205	PRJEB2215	ERX531542	153	2011
Africa|Democratic_Republic_of_the_Congo|ERR572781|2011	Africa	Democratic_Republic_of_the_Congo	ERR572781	2011	SRA	Weill et al. Science 2017	https://www.ncbi.nlm.nih.gov/sra/?term=ERR572781	iLumina PE	SAMEA2445215	PRJEB2215	ERX531551	163.4	2011
Africa|Democratic_Republic_of_the_Congo|ERR572807|2012	Africa	Democratic_Republic_of_the_Congo	ERR572807	2012	SRA	Weill et al. Science 2017	https://www.ncbi.nlm.nih.gov/sra/?term=ERR572807	iLumina PE	SAMEA2445241	PRJEB2215	ERX531577	174.7	2012
Africa|Democratic_Republic_of_the_Congo|ERR572810|2001	Africa	Democratic_Republic_of_the_Congo	ERR572810	2001	SRA	Weill et al. Science 2017	https://www.ncbi.nlm.nih.gov/sra/?term=ERR572810	iLumina PE	SAMEA2445244	PRJEB2215	ERX531580	185	2001
Africa|Democratic_Republic_of_the_Congo|ERR572821|2011	Africa	Democratic_Republic_of_the_Congo	ERR572821	2011	SRA	Weill et al. Science 2017	https://www.ncbi.nlm.nih.gov/sra/?term=ERR572821	iLumina PE	SAMEA2445256	PRJEB2215	ERX531591	155.2	2011
Africa|Democratic_Republic_of_the_Congo|ERR572836|2013	Africa	Democratic_Republic_of_the_Congo	ERR572836	2013	SRA	Weill et al. Science 2017	https://www.ncbi.nlm.nih.gov/sra/?term=ERR572836	iLumina PE	SAMEA2445278	PRJEB2215	ERX531606	142.9	2013
Africa|Democratic_Republic_of_the_Congo|ERR572837|2013	Africa	Democratic_Republic_of_the_Congo	ERR572837	2013	SRA	Weill et al. Science 2017	https://www.ncbi.nlm.nih.gov/sra/?term=ERR572837	iLumina PE	SAMEA2445284	PRJEB2215	ERX531607	150.9	2013
Africa|Democratic_Republic_of_the_Congo|ERR976404|1988	Africa	Democratic_Republic_of_the_Congo	ERR976404	1988	SRA	Weill et al. Science 2017	https://www.ncbi.nlm.nih.gov/sra/?term=ERR976404	iLumina PE	SAMEA3303418	PRJEB8764	ERX1053381	183.9	1988
Africa|Democratic_Republic_of_the_Congo|ERR976410|1984	Africa	Democratic_Republic_of_the_Congo	ERR976410	1984	SRA	Weill et al. Science 2017	https://www.ncbi.nlm.nih.gov/sra/?term=ERR976410	iLumina PE	SAMEA3303431	PRJEB8764	ERX1053387	218.8	1984
Africa|Democratic_Republic_of_the_Congo|ERR976484|1988	Africa	Democratic_Republic_of_the_Congo	ERR976484	1988	SRA	Weill et al. Science 2017	https://www.ncbi.nlm.nih.gov/sra/?term=ERR976484	iLumina PE	SAMEA3303587	PRJEB8764	ERX1053461	218.5	1988
Africa|Democratic_Republic_of_the_Congo|ERR976487|1985	Africa	Democratic_Republic_of_the_Congo	ERR976487	1985	SRA	Weill et al. Science 2017	https://www.ncbi.nlm.nih.gov/sra/?term=ERR976487	iLumina PE	SAMEA3303588	PRJEB8764	ERX1053464	189.7	1985
Africa|Democratic_Republic_of_the_Congo|ERR976521|1991	Africa	Democratic_Republic_of_the_Congo	ERR976521	1991	SRA	Weill et al. Science 2017	https://www.ncbi.nlm.nih.gov/sra/?term=ERR976521	iLumina PE	SAMEA3303456	PRJEB8764	ERX1053498	185.1	1991
Africa|Democratic_Republic_of_the_Congo|ERR976524|1992	Africa	Democratic_Republic_of_the_Congo	ERR976524	1992	SRA	Weill et al. Science 2017	https://www.ncbi.nlm.nih.gov/sra/?term=ERR976524	iLumina PE	SAMEA3303461	PRJEB8764	ERX1053501	206.6	1992
Africa|Democratic_Republic_of_the_Congo|ERR976525|1993	Africa	Democratic_Republic_of_the_Congo	ERR976525	1993	SRA	Weill et al. Science 2017	https://www.ncbi.nlm.nih.gov/sra/?term=ERR976525	iLumina PE	SAMEA3303464	PRJEB8764	ERX1053502	186.1	1993
Africa|Democratic_Republic_of_the_Congo|ERR976526|1993	Africa	Democratic_Republic_of_the_Congo	ERR976526	1993	SRA	Weill et al. Science 2017	https://www.ncbi.nlm.nih.gov/sra/?term=ERR976526	iLumina PE	SAMEA3303466	PRJEB8764	ERX1053503	198.8	1993
Africa|Democratic_Republic_of_the_Congo|ERR976540|1994	Africa	Democratic_Republic_of_the_Congo	ERR976540	1994	SRA	Weill et al. Science 2017	https://www.ncbi.nlm.nih.gov/sra/?term=ERR976540	iLumina PE	SAMEA3303495	PRJEB8764	ERX1053517	236	1994
Africa|Democratic_Republic_of_the_Congo|ERR976544|1994	Africa	Democratic_Republic_of_the_Congo	ERR976544	1994	SRA	Weill et al. Science 2017	https://www.ncbi.nlm.nih.gov/sra/?term=ERR976544	iLumina PE	SAMEA3303502	PRJEB8764	ERX1053521	204	1994
Africa|Democratic_Republic_of_the_Congo|ERR976548|1997	Africa	Democratic_Republic_of_the_Congo	ERR976548	1997	SRA	Weill et al. Science 2017	https://www.ncbi.nlm.nih.gov/sra/?term=ERR976548	iLumina PE	SAMEA3303691	PRJEB8764	ERX1053525	186.8	1997
Africa|Democratic_Republic_of_the_Congo|ERR976550|1997	Africa	Democratic_Republic_of_the_Congo	ERR976550	1997	SRA	Weill et al. Science 2017	https://www.ncbi.nlm.nih.gov/sra/?term=ERR976550	iLumina PE	SAMEA3303693	PRJEB8764	ERX1053527	249.1	1997
Africa|Democratic_Republic_of_the_Congo|ERR998659|1994	Africa	Democratic_Republic_of_the_Congo	ERR998659	1994	SRA	Weill et al. Science 2017	https://www.ncbi.nlm.nih.gov/sra/?term=ERR998659	iLumina PE	SAMEA3303514	PRJEB8764	ERX1077695	237	1994
Africa|Democratic_Republic_of_the_Congo|ERR998667|1995	Africa	Democratic_Republic_of_the_Congo	ERR998667	1995	SRA	Weill et al. Science 2017	https://www.ncbi.nlm.nih.gov/sra/?term=ERR998667	iLumina PE	SAMEA3303536	PRJEB8764	ERX1077703	236.7	1995
Africa|Democratic_Republic_of_the_Congo|ERR998668|1995	Africa	Democratic_Republic_of_the_Congo	ERR998668	1995	SRA	Weill et al. Science 2017	https://www.ncbi.nlm.nih.gov/sra/?term=ERR998668	iLumina PE	SAMEA3303538	PRJEB8764	ERX1077704	195.4	1995
Africa|Democratic_Republic_of_the_Congo|ERR998669|1995	Africa	Democratic_Republic_of_the_Congo	ERR998669	1995	SRA	Weill et al. Science 2017	https://www.ncbi.nlm.nih.gov/sra/?term=ERR998669	iLumina PE	SAMEA3303540	PRJEB8764	ERX1077705	197.1	1995
Africa|Democratic_Republic_of_the_Congo|ERR998681|1995	Africa	Democratic_Republic_of_the_Congo	ERR998681	1995	SRA	Weill et al. Science 2017	https://www.ncbi.nlm.nih.gov/sra/?term=ERR998681	iLumina PE	SAMEA3303563	PRJEB8764	ERX1077717	199.6	1995
Africa|Democratic_Republic_of_the_Congo|ERR998694|1996	Africa	Democratic_Republic_of_the_Congo	ERR998694	1996	SRA	Weill et al. Science 2017	https://www.ncbi.nlm.nih.gov/sra/?term=ERR998694	iLumina PE	SAMEA3303593	PRJEB8764	ERX1077730	198.9	1996
Africa|Democratic_Republic_of_the_Congo|ERR998696|1996	Africa	Democratic_Republic_of_the_Congo	ERR998696	1996	SRA	Weill et al. Science 2017	https://www.ncbi.nlm.nih.gov/sra/?term=ERR998696	iLumina PE	SAMEA3303595	PRJEB8764	ERX1077732	239.8	1996
Africa|Democratic_Republic_of_the_Congo|ERR998697|1996	Africa	Democratic_Republic_of_the_Congo	ERR998697	1996	SRA	Weill et al. Science 2017	https://www.ncbi.nlm.nih.gov/sra/?term=ERR998697	iLumina PE	SAMEA3303596	PRJEB8764	ERX1077733	211.6	1996
Africa|Democratic_Republic_of_the_Congo|ERR998698|1996	Africa	Democratic_Republic_of_the_Congo	ERR998698	1996	SRA	Weill et al. Science 2017	https://www.ncbi.nlm.nih.gov/sra/?term=ERR998698	iLumina PE	SAMEA3303597	PRJEB8764	ERX1077734	191	1996
Africa|Democratic_Republic_of_the_Congo|ERR998714|1996	Africa	Democratic_Republic_of_the_Congo	ERR998714	1996	SRA	Weill et al. Science 2017	https://www.ncbi.nlm.nih.gov/sra/?term=ERR998714	iLumina PE	SAMEA3303625	PRJEB8764	ERX1077750	219.3	1996
Africa|Democratic_Republic_of_the_Congo|ERR998723|1997	Africa	Democratic_Republic_of_the_Congo	ERR998723	1997	SRA	Weill et al. Science 2017	https://www.ncbi.nlm.nih.gov/sra/?term=ERR998723	iLumina PE	SAMEA3303641	PRJEB8764	ERX1077759	221.2	1997
Africa|Democratic_Republic_of_the_Congo|ERR998724|1997	Africa	Democratic_Republic_of_the_Congo	ERR998724	1997	SRA	Weill et al. Science 2017	https://www.ncbi.nlm.nih.gov/sra/?term=ERR998724	iLumina PE	SAMEA3303642	PRJEB8764	ERX1077760	190.1	1997
Africa|Democratic_Republic_of_the_Congo|ERR998729|1997	Africa	Democratic_Republic_of_the_Congo	ERR998729	1997	SRA	Weill et al. Science 2017	https://www.ncbi.nlm.nih.gov/sra/?term=ERR998729	iLumina PE	SAMEA3303647	PRJEB8764	ERX1077765	233.5	1997
Africa|Democratic_Republic_of_the_Congo|ERR998730|1997	Africa	Democratic_Republic_of_the_Congo	ERR998730	1997	SRA	Weill et al. Science 2017	https://www.ncbi.nlm.nih.gov/sra/?term=ERR998730	iLumina PE	SAMEA3303648	PRJEB8764	ERX1077766	215.4	1997
Africa|Democratic_Republic_of_the_Congo|ERR998733|1997	Africa	Democratic_Republic_of_the_Congo	ERR998733	1997	SRA	Weill et al. Science 2017	https://www.ncbi.nlm.nih.gov/sra/?term=ERR998733	iLumina PE	SAMEA3303651	PRJEB8764	ERX1077769	278.8	1997
Africa|Democratic_Republic_of_the_Congo|ERR998734|1997	Africa	Democratic_Republic_of_the_Congo	ERR998734	1997	SRA	Weill et al. Science 2017	https://www.ncbi.nlm.nih.gov/sra/?term=ERR998734	iLumina PE	SAMEA3303673	PRJEB8764	ERX1077770	217	1997
Africa|Democratic_Republic_of_the_Congo|ERR998741|1997	Africa	Democratic_Republic_of_the_Congo	ERR998741	1997	SRA	Weill et al. Science 2017	https://www.ncbi.nlm.nih.gov/sra/?term=ERR998741	iLumina PE	SAMEA3303680	PRJEB8764	ERX1077777	195.5	1997
Africa|Democratic_Republic_of_the_Congo|ERR998746|1997	Africa	Democratic_Republic_of_the_Congo	ERR998746	1997	SRA	Weill et al. Science 2017	https://www.ncbi.nlm.nih.gov/sra/?term=ERR998746	iLumina PE	SAMEA3303685	PRJEB8764	ERX1077782	213.2	1997
Africa|Democratic_Republic_of_the_Congo|SRR15192510|2017	Africa	Democratic_Republic_of_the_Congo	SRR15192510	2017	SRA		https://www.ncbi.nlm.nih.gov/sra/?term=SRR15192510	iLumina PE	SAMN20306003	PRJNA748018	SRX11499279	246.1	2017
Africa|Democratic_Republic_of_the_Congo|SRR15192511|2017	Africa	Democratic_Republic_of_the_Congo	SRR15192511	2017	SRA		https://www.ncbi.nlm.nih.gov/sra/?term=SRR15192511	iLumina PE	SAMN20306002	PRJNA748018	SRX11499278	210.1	2017
Africa|Democratic_Republic_of_the_Congo|SRR15192512|2017	Africa	Democratic_Republic_of_the_Congo	SRR15192512	2017	SRA		https://www.ncbi.nlm.nih.gov/sra/?term=SRR15192512	iLumina PE	SAMN20306001	PRJNA748018	SRX11499277	209.1	2017
Africa|Democratic_Republic_of_the_Congo|SRR15192513|2017	Africa	Democratic_Republic_of_the_Congo	SRR15192513	2017	SRA		https://www.ncbi.nlm.nih.gov/sra/?term=SRR15192513	iLumina PE	SAMN20306000	PRJNA748018	SRX11499276	236.1	2017
Africa|Democratic_Republic_of_the_Congo|SRR15192514|2017	Africa	Democratic_Republic_of_the_Congo	SRR15192514	2017	SRA		https://www.ncbi.nlm.nih.gov/sra/?term=SRR15192514	iLumina PE	SAMN20305999	PRJNA748018	SRX11499275	292.6	2017
Africa|Democratic_Republic_of_the_Congo|SRR15192515|2017	Africa	Democratic_Republic_of_the_Congo	SRR15192515	2017	SRA		https://www.ncbi.nlm.nih.gov/sra/?term=SRR15192515	iLumina PE	SAMN20305998	PRJNA748018	SRX11499274	123.3	2017
Africa|Democratic_Republic_of_the_Congo|SRR15192516|2017	Africa	Democratic_Republic_of_the_Congo	SRR15192516	2017	SRA		https://www.ncbi.nlm.nih.gov/sra/?term=SRR15192516	iLumina PE	SAMN20305997	PRJNA748018	SRX11499273	211.4	2017
Africa|Democratic_Republic_of_the_Congo|SRR15192517|2017	Africa	Democratic_Republic_of_the_Congo	SRR15192517	2017	SRA		https://www.ncbi.nlm.nih.gov/sra/?term=SRR15192517	iLumina PE	SAMN20305996	PRJNA748018	SRX11499272	186.3	2017
Africa|Democratic_Republic_of_the_Congo|SRR15192518|2017	Africa	Democratic_Republic_of_the_Congo	SRR15192518	2017	SRA		https://www.ncbi.nlm.nih.gov/sra/?term=SRR15192518	iLumina PE	SAMN20305995	PRJNA748018	SRX11499271	128.7	2017
Africa|Democratic_Republic_of_the_Congo|SRR15192519|2017	Africa	Democratic_Republic_of_the_Congo	SRR15192519	2017	SRA		https://www.ncbi.nlm.nih.gov/sra/?term=SRR15192519	iLumina PE	SAMN20306015	PRJNA748018	SRX11499270	217.7	2017
Africa|Democratic_Republic_of_the_Congo|SRR15192520|2017	Africa	Democratic_Republic_of_the_Congo	SRR15192520	2017	SRA		https://www.ncbi.nlm.nih.gov/sra/?term=SRR15192520	iLumina PE	SAMN20306014	PRJNA748018	SRX11499269	145.1	2017
Africa|Democratic_Republic_of_the_Congo|SRR15192521|2017	Africa	Democratic_Republic_of_the_Congo	SRR15192521	2017	SRA		https://www.ncbi.nlm.nih.gov/sra/?term=SRR15192521	iLumina PE	SAMN20305996	PRJNA748018	SRX11499268	178.7	2017
Africa|Democratic_Republic_of_the_Congo|SRR15192522|2017	Africa	Democratic_Republic_of_the_Congo	SRR15192522	2017	SRA		https://www.ncbi.nlm.nih.gov/sra/?term=SRR15192522	iLumina PE	SAMN20306013	PRJNA748018	SRX11499267	275.1	2017
Africa|Democratic_Republic_of_the_Congo|SRR15192523|2017	Africa	Democratic_Republic_of_the_Congo	SRR15192523	2017	SRA		https://www.ncbi.nlm.nih.gov/sra/?term=SRR15192523	iLumina PE	SAMN20306012	PRJNA748018	SRX11499266	152.1	2017
Africa|Democratic_Republic_of_the_Congo|SRR15192524|2017	Africa	Democratic_Republic_of_the_Congo	SRR15192524	2017	SRA		https://www.ncbi.nlm.nih.gov/sra/?term=SRR15192524	iLumina PE	SAMN20306011	PRJNA748018	SRX11499265	159.7	2017
Africa|Democratic_Republic_of_the_Congo|SRR15192525|2017	Africa	Democratic_Republic_of_the_Congo	SRR15192525	2017	SRA		https://www.ncbi.nlm.nih.gov/sra/?term=SRR15192525	iLumina PE	SAMN20306010	PRJNA748018	SRX11499264	145.1	2017
Africa|Democratic_Republic_of_the_Congo|SRR15192526|2017	Africa	Democratic_Republic_of_the_Congo	SRR15192526	2017	SRA		https://www.ncbi.nlm.nih.gov/sra/?term=SRR15192526	iLumina PE	SAMN20306009	PRJNA748018	SRX11499263	339.5	2017
Africa|Democratic_Republic_of_the_Congo|SRR15192527|2017	Africa	Democratic_Republic_of_the_Congo	SRR15192527	2017	SRA		https://www.ncbi.nlm.nih.gov/sra/?term=SRR15192527	iLumina PE	SAMN20306008	PRJNA748018	SRX11499262	192.3	2017
Africa|Democratic_Republic_of_the_Congo|SRR15192528|2017	Africa	Democratic_Republic_of_the_Congo	SRR15192528	2017	SRA		https://www.ncbi.nlm.nih.gov/sra/?term=SRR15192528	iLumina PE	SAMN20306007	PRJNA748018	SRX11499261	224	2017
Africa|Democratic_Republic_of_the_Congo|SRR15192529|2017	Africa	Democratic_Republic_of_the_Congo	SRR15192529	2017	SRA		https://www.ncbi.nlm.nih.gov/sra/?term=SRR15192529	iLumina PE	SAMN20306006	PRJNA748018	SRX11499260	273.1	2017
Africa|Democratic_Republic_of_the_Congo|SRR15192530|2017	Africa	Democratic_Republic_of_the_Congo	SRR15192530	2017	SRA		https://www.ncbi.nlm.nih.gov/sra/?term=SRR15192530	iLumina PE	SAMN20306005	PRJNA748018	SRX11499259	236.4	2017
Africa|Democratic_Republic_of_the_Congo|SRR15192531|2017	Africa	Democratic_Republic_of_the_Congo	SRR15192531	2017	SRA		https://www.ncbi.nlm.nih.gov/sra/?term=SRR15192531	iLumina PE	SAMN20306004	PRJNA748018	SRX11499258	297.1	2017
Africa|Democratic_Republic_of_the_Congo|SRR15192532|2017	Africa	Democratic_Republic_of_the_Congo	SRR15192532	2017	SRA		https://www.ncbi.nlm.nih.gov/sra/?term=SRR15192532	iLumina PE	SAMN20306003	PRJNA748018	SRX11499257	258.2	2017
Africa|Democratic_Republic_of_the_Congo|SRR15192533|2017	Africa	Democratic_Republic_of_the_Congo	SRR15192533	2017	SRA		https://www.ncbi.nlm.nih.gov/sra/?term=SRR15192533	iLumina PE	SAMN20305994	PRJNA748018	SRX11499256	127.3	2017
Africa|Djibouti|ERR018172|2007	Africa	Djibouti	ERR018172	2007	SRA		https://www.ncbi.nlm.nih.gov/sra/?term=ERS013198	iLumina PE	SAMEA889267	PRJEB2215	ERX2008947	101.6	2007
Africa|Djibouti|ERR018174|2007	Africa	Djibouti	ERR018174	2007	SRA		https://www.ncbi.nlm.nih.gov/sra/?term=ERS013207	iLumina PE	SAMEA889212	PRJEB2215	ERX2008949	112.5	2007
Africa|Djibouti|ERR018175|2007	Africa	Djibouti	ERR018175	2007	SRA		https://www.ncbi.nlm.nih.gov/sra/?term=ERS013206	iLumina PE	SAMEA889213	PRJEB2215	ERX2008939	87.6	2007
Africa|Djibouti|ERR1877649|2000	Africa	Djibouti	ERR1877649	2000	SRA	Weill et al. Science 2017	https://www.ncbi.nlm.nih.gov/sra/?term=ERR1877649	iLumina PE	SAMEA103900022	PRJEB19893	ERX1938174	180.2	2000
Africa|Djibouti|ERR1877938|2000	Africa	Djibouti	ERR1877938	2000	SRA	Weill et al. Science 2017	https://www.ncbi.nlm.nih.gov/sra/?term=ERR1877938	iLumina PE	SAMEA103900039	PRJEB19893	ERX1938463	337	2000
Africa|Djibouti|ERR1878551|2007	Africa	Djibouti	ERR1878551	2007	SRA	Weill et al. Science 2017	https://www.ncbi.nlm.nih.gov/sra/?term=ERR1878551	iLumina PE	SAMEA103900803	PRJEB19893	ERX1939076	188.7	2007
Africa|Djibouti|ERR1879572|1993	Africa	Djibouti	ERR1879572	1993	SRA	Weill et al. Science 2017	https://www.ncbi.nlm.nih.gov/sra/?term=ERR1879572	iLumina PE	SAMEA103905540	PRJEB19893	ERX1940097	394	1993
Africa|Djibouti|ERR1879652|1993	Africa	Djibouti	ERR1879652	1993	SRA	Weill et al. Science 2017	https://www.ncbi.nlm.nih.gov/sra/?term=ERR1879652	iLumina PE	SAMEA103908351	PRJEB19893	ERX1940177	395.3	1993
Africa|Djibouti|ERR976478|1985	Africa	Djibouti	ERR976478	1985	SRA	Weill et al. Science 2017	https://www.ncbi.nlm.nih.gov/sra/?term=ERR976478	iLumina PE	SAMEA3303581	PRJEB8764	ERX1053455	213.9	1985
Africa|Djibouti|ERR976482|1985	Africa	Djibouti	ERR976482	1985	SRA	Weill et al. Science 2017	https://www.ncbi.nlm.nih.gov/sra/?term=ERR976482	iLumina PE	SAMEA3303585	PRJEB8764	ERX1053459	198.2	1985
Africa|Djibouti|ERR976549|1997	Africa	Djibouti	ERR976549	1997	SRA	Weill et al. Science 2017	https://www.ncbi.nlm.nih.gov/sra/?term=ERR976549	iLumina PE	SAMEA3303692	PRJEB8764	ERX1053526	259.4	1997
Africa|Djibouti|ERR976551|1997	Africa	Djibouti	ERR976551	1997	SRA	Weill et al. Science 2017	https://www.ncbi.nlm.nih.gov/sra/?term=ERR976551	iLumina PE	SAMEA3303694	PRJEB8764	ERX1053528	267.4	1997
Africa|Djibouti|ERR976565|1997	Africa	Djibouti	ERR976565	1997	SRA	Weill et al. Science 2017	https://www.ncbi.nlm.nih.gov/sra/?term=ERR976565	iLumina PE	SAMEA3303708	PRJEB8764	ERX1053542	209.2	1997
Africa|Djibouti|ERR976597|1994	Africa	Djibouti	ERR976597	1994	SRA	Weill et al. Science 2017	https://www.ncbi.nlm.nih.gov/sra/?term=ERR976597	iLumina PE	SAMEA3303634	PRJEB8764	ERX1053574	203	1994
Africa|Djibouti|ERR976598|1994	Africa	Djibouti	ERR976598	1994	SRA	Weill et al. Science 2017	https://www.ncbi.nlm.nih.gov/sra/?term=ERR976598	iLumina PE	SAMEA3303636	PRJEB8764	ERX1053575	173.8	1994
Africa|Djibouti|ERR976599|1994	Africa	Djibouti	ERR976599	1994	SRA	Weill et al. Science 2017	https://www.ncbi.nlm.nih.gov/sra/?term=ERR976599	iLumina PE	SAMEA3303638	PRJEB8764	ERX1053576	194.3	1994
Africa|Egypt|ERR976397|1966	Africa	Egypt	ERR976397	1966	SRA	Weill et al. Science 2017	https://www.ncbi.nlm.nih.gov/sra/?term=ERR976397	iLumina PE	SAMEA3303399	PRJEB8764	ERX1053374	174.7	1966
Africa|Equatorial_Guinea|ERR1878130|2005	Africa	Equatorial_Guinea	ERR1878130	2005	SRA	Weill et al. Science 2017	https://www.ncbi.nlm.nih.gov/sra/?term=ERR1878130	iLumina PE	SAMEA103900405	PRJEB19893	ERX1938655	326	2005
Africa|Equatorial_Guinea|ERR1878131|2005	Africa	Equatorial_Guinea	ERR1878131	2005	SRA	Weill et al. Science 2017	https://www.ncbi.nlm.nih.gov/sra/?term=ERR1878131	iLumina PE	SAMEA103900406	PRJEB19893	ERX1938656	226.2	2005
Africa|Ethiopia|ERR1879387|1998	Africa	Ethiopia	ERR1879387	1998	SRA	Weill et al. Science 2017	https://www.ncbi.nlm.nih.gov/sra/?term=ERR1879387	iLumina PE	SAMEA103905032	PRJEB19893	ERX1939912	127.8	1998
Africa|Ethiopia|ERR1879392|1985	Africa	Ethiopia	ERR1879392	1985	SRA	Weill et al. Science 2017	https://www.ncbi.nlm.nih.gov/sra/?term=ERR1879392	iLumina PE	SAMEA103905037	PRJEB19893	ERX1939917	175.2	1985
Africa|Ethiopia|ERR1879545|1998	Africa	Ethiopia	ERR1879545	1998	SRA	Weill et al. Science 2017	https://www.ncbi.nlm.nih.gov/sra/?term=ERR1879545	iLumina PE	SAMEA103905207	PRJEB19893	ERX1940070	953.3	1998
Africa|Ethiopia|ERR976399|1970	Africa	Ethiopia	ERR976399	1970	SRA	Weill et al. Science 2017	https://www.ncbi.nlm.nih.gov/sra/?term=ERR976399	iLumina PE	SAMEA3303403	PRJEB8764	ERX1053376	173.7	1970
Africa|Ethiopia|ERR976463|1970	Africa	Ethiopia	ERR976463	1970	SRA	Weill et al. Science 2017	https://www.ncbi.nlm.nih.gov/sra/?term=ERR976463	iLumina PE	SAMEA3303551	PRJEB8764	ERX1053440	211.5	1970
Africa|Gabon|ERR976547|1997	Africa	Gabon	ERR976547	1997	SRA	Weill et al. Science 2017	https://www.ncbi.nlm.nih.gov/sra/?term=ERR976547	iLumina PE	SAMEA3303690	PRJEB8764	ERX1053524	187.4	1997
Africa|Ghana|ERR1024518|2011	Africa	Ghana	ERR1024518	2011	SRA	Weill et al. Science 2017	https://www.ncbi.nlm.nih.gov/sra/?term=ERR1024518	iLumina PE	SAMEA3356127	PRJEB9140	ERX1103390	114.9	2011
Africa|Ghana|ERR1024521|2014	Africa	Ghana	ERR1024521	2014	SRA	Weill et al. Science 2017	https://www.ncbi.nlm.nih.gov/sra/?term=ERR1024521	iLumina PE	SAMEA3356130	PRJEB9140	ERX1103393	127.6	2014
Africa|Ghana|ERR1024524|2014	Africa	Ghana	ERR1024524	2014	SRA	Weill et al. Science 2017	https://www.ncbi.nlm.nih.gov/sra/?term=ERR1024524	iLumina PE	SAMEA3356133	PRJEB9140	ERX1103396	119.5	2014
Africa|Ghana|ERR1024526|2014	Africa	Ghana	ERR1024526	2014	SRA	Weill et al. Science 2017	https://www.ncbi.nlm.nih.gov/sra/?term=ERR1024526	iLumina PE	SAMEA3356140	PRJEB9140	ERX1103398	119.4	2014
Africa|Ghana|ERR1879391|1982	Africa	Ghana	ERR1879391	1982	SRA	Weill et al. Science 2017	https://www.ncbi.nlm.nih.gov/sra/?term=ERR1879391	iLumina PE	SAMEA103905036	PRJEB19893	ERX1939916	139.2	1982
Africa|Ghana|ERR976429|1971	Africa	Ghana	ERR976429	1971	SRA	Weill et al. Science 2017	https://www.ncbi.nlm.nih.gov/sra/?term=ERR976429	iLumina PE	SAMEA3303471	PRJEB8764	ERX1053406	184.2	1971
Africa|Ghana|ERR976430|1971	Africa	Ghana	ERR976430	1971	SRA	Weill et al. Science 2017	https://www.ncbi.nlm.nih.gov/sra/?term=ERR976430	iLumina PE	SAMEA3303473	PRJEB8764	ERX1053407	218.9	1971
Africa|Ghana|ERR976464|1970	Africa	Ghana	ERR976464	1970	SRA	Weill et al. Science 2017	https://www.ncbi.nlm.nih.gov/sra/?term=ERR976464	iLumina PE	SAMEA3303553	PRJEB8764	ERX1053441	206.4	1970
Africa|Ghana|ERR976465|1970	Africa	Ghana	ERR976465	1970	SRA	Weill et al. Science 2017	https://www.ncbi.nlm.nih.gov/sra/?term=ERR976465	iLumina PE	SAMEA3303555	PRJEB8764	ERX1053442	225.7	1970
Africa|Guinea_Bissau|ERR1878604|2012	Africa	Guinea_Bissau	ERR1878604	2012	SRA	Weill et al. Science 2017	https://www.ncbi.nlm.nih.gov/sra/?term=ERR1878604	iLumina PE	SAMEA103900856	PRJEB19893	ERX1939129	137.2	2012
Africa|Guinea_Bissau|ERR1878605|2012	Africa	Guinea_Bissau	ERR1878605	2012	SRA	Weill et al. Science 2017	https://www.ncbi.nlm.nih.gov/sra/?term=ERR1878605	iLumina PE	SAMEA103900857	PRJEB19893	ERX1939130	102.8	2012
Africa|Guinea_Bissau|ERR1880762|1997	Africa	Guinea_Bissau	ERR1880762	1997	SRA	Weill et al. Science 2017	https://www.ncbi.nlm.nih.gov/sra/?term=ERR1880762	iLumina PE	SAMEA103910184	PRJEB19893	ERX1941259	220.9	1997
Africa|Guinea_Bissau|ERR1880772|2008	Africa	Guinea_Bissau	ERR1880772	2008	SRA	Weill et al. Science 2017	https://www.ncbi.nlm.nih.gov/sra/?term=ERR1880772	iLumina PE	SAMEA103910194	PRJEB19893	ERX1941269	374.7	2008
Africa|Guinea_Bissau|ERR1880773|2008	Africa	Guinea_Bissau	ERR1880773	2008	SRA	Weill et al. Science 2017	https://www.ncbi.nlm.nih.gov/sra/?term=ERR1880773	iLumina PE	SAMEA103910195	PRJEB19893	ERX1941270	310.9	2008
Africa|Guinea_Bissau|ERR976504|1994	Africa	Guinea_Bissau	ERR976504	1994	SRA	Weill et al. Science 2017	https://www.ncbi.nlm.nih.gov/sra/?term=ERR976504	iLumina PE	SAMEA3303423	PRJEB8764	ERX1053481	198.5	1994
Africa|Guinea|ERR1878112|2004	Africa	Guinea	ERR1878112	2004	SRA	Weill et al. Science 2017	https://www.ncbi.nlm.nih.gov/sra/?term=ERR1878112	iLumina PE	SAMEA103900387	PRJEB19893	ERX1938637	227.3	2004
Africa|Guinea|ERR1879546|1990	Africa	Guinea	ERR1879546	1990	SRA	Weill et al. Science 2017	https://www.ncbi.nlm.nih.gov/sra/?term=ERR1879546	iLumina PE	SAMEA103905208	PRJEB19893	ERX1940071	322.6	1990
Africa|Guinea|ERR386658|2012	Africa	Guinea	ERR386658	2012	SRA	Weill et al. Science 2017	https://www.ncbi.nlm.nih.gov/sra/?term=ERR386658	iLumina PE	SAMEA2146729	PRJEB2215	ERX358888	190.7	2012
Africa|Guinea|ERR386666|2012	Africa	Guinea	ERR386666	2012	SRA	Weill et al. Science 2017	https://www.ncbi.nlm.nih.gov/sra/?term=ERR386666	iLumina PE	SAMEA2154964	PRJEB2215	ERX358896	179	2012
Africa|Guinea|ERR386704|2012	Africa	Guinea	ERR386704	2012	SRA	Weill et al. Science 2017	https://www.ncbi.nlm.nih.gov/sra/?term=ERR386704	iLumina PE	SAMEA2162578	PRJEB2215	ERX358934	166.7	2012
Africa|Guinea|ERR976403|1970	Africa	Guinea	ERR976403	1970	SRA	Weill et al. Science 2017	https://www.ncbi.nlm.nih.gov/sra/?term=ERR976403	iLumina PE	SAMEA3303412	PRJEB8764	ERX1053380	185.5	1970
Africa|Guinea|ERR976466|1970	Africa	Guinea	ERR976466	1970	SRA	Weill et al. Science 2017	https://www.ncbi.nlm.nih.gov/sra/?term=ERR976466	iLumina PE	SAMEA3303557	PRJEB8764	ERX1053443	224.3	1970
Africa|Guinea|ERR976467|1970	Africa	Guinea	ERR976467	1970	SRA	Weill et al. Science 2017	https://www.ncbi.nlm.nih.gov/sra/?term=ERR976467	iLumina PE	SAMEA3303559	PRJEB8764	ERX1053444	242.5	1970
Africa|Guinea|ERR976537|1994	Africa	Guinea	ERR976537	1994	SRA	Weill et al. Science 2017	https://www.ncbi.nlm.nih.gov/sra/?term=ERR976537	iLumina PE	SAMEA3303488	PRJEB8764	ERX1053514	187	1994
Africa|Guinea|ERR976538|1994	Africa	Guinea	ERR976538	1994	SRA	Weill et al. Science 2017	https://www.ncbi.nlm.nih.gov/sra/?term=ERR976538	iLumina PE	SAMEA3303491	PRJEB8764	ERX1053515	187.8	1994
Africa|Guinea|ERR976539|1994	Africa	Guinea	ERR976539	1994	SRA	Weill et al. Science 2017	https://www.ncbi.nlm.nih.gov/sra/?term=ERR976539	iLumina PE	SAMEA3303492	PRJEB8764	ERX1053516	167.6	1994
Africa|Guinea|ERR976542|1994	Africa	Guinea	ERR976542	1994	SRA	Weill et al. Science 2017	https://www.ncbi.nlm.nih.gov/sra/?term=ERR976542	iLumina PE	SAMEA3303498	PRJEB8764	ERX1053519	187.1	1994
Africa|Guinea|ERR976574|1998	Africa	Guinea	ERR976574	1998	SRA	Weill et al. Science 2017	https://www.ncbi.nlm.nih.gov/sra/?term=ERR976574	iLumina PE	SAMEA3303717	PRJEB8764	ERX1053551	186	1998
Africa|Guinea|ERR998670|1995	Africa	Guinea	ERR998670	1995	SRA	Weill et al. Science 2017	https://www.ncbi.nlm.nih.gov/sra/?term=ERR998670	iLumina PE	SAMEA3303542	PRJEB8764	ERX1077706	206.6	1995
Africa|Guinea|ERR998676|1995	Africa	Guinea	ERR998676	1995	SRA	Weill et al. Science 2017	https://www.ncbi.nlm.nih.gov/sra/?term=ERR998676	iLumina PE	SAMEA3303554	PRJEB8764	ERX1077712	181.6	1995
Africa|Guinea|ERR998677|1995	Africa	Guinea	ERR998677	1995	SRA	Weill et al. Science 2017	https://www.ncbi.nlm.nih.gov/sra/?term=ERR998677	iLumina PE	SAMEA3303556	PRJEB8764	ERX1077713	221.8	1995
Africa|Kenya|ERR019287|2007	Africa	Kenya	ERR019287	2007	SRA	Mutreja et al. Nature 2011	https://www.ncbi.nlm.nih.gov/sra/?term=ERR019287	iLumina PE	SAMEA889235	PRJEB2215	ERX2009037	39	2007
Africa|Kenya|ERR019288|2005	Africa	Kenya	ERR019288	2005	SRA	Mutreja et al. Nature 2011	https://www.ncbi.nlm.nih.gov/sra/?term=ERR019288	iLumina PE	SAMEA889210	PRJEB2215	ERX2009038	46.1	2005
Africa|Kenya|ERR019289|2007	Africa	Kenya	ERR019289	2007	SRA	Mutreja et al. Nature 2011	https://www.ncbi.nlm.nih.gov/sra/?term=ERR019289	iLumina PE	SAMEA889354	PRJEB2215	ERX2009039	35.8	2007
Africa|Kenya|ERR019290|2007	Africa	Kenya	ERR019290	2007	SRA	Mutreja et al. Nature 2011	https://www.ncbi.nlm.nih.gov/sra/?term=ERR019290	iLumina PE	SAMEA889396	PRJEB2215	ERX2009029	314.2	2007
Africa|Kenya|ERR019291|2007	Africa	Kenya	ERR019291	2007	SRA	Mutreja et al. Nature 2011	https://www.ncbi.nlm.nih.gov/sra/?term=ERR019291	iLumina PE	SAMEA889242	PRJEB2215	ERX2009030	148.4	2007
Africa|Kenya|ERR019292|2007	Africa	Kenya	ERR019292	2007	SRA	Mutreja et al. Nature 2011	https://www.ncbi.nlm.nih.gov/sra/?term=ERR019292	iLumina PE	SAMEA889241	PRJEB2215	ERX2009031	35.9	2007
Africa|Kenya|ERR019295|2007	Africa	Kenya	ERR019295	2007	SRA	Mutreja et al. Nature 2011	https://www.ncbi.nlm.nih.gov/sra/?term=ERR019295	iLumina PE	SAMEA889238	PRJEB2215	ERX2009034	72	2007
Africa|Kenya|ERR019296|2005	Africa	Kenya	ERR019296	2005	SRA	Mutreja et al. Nature 2011	https://www.ncbi.nlm.nih.gov/sra/?term=ERR019296	iLumina PE	SAMEA889237	PRJEB2215	ERX2009035	587.6	2005
Africa|Kenya|ERR019297|2005	Africa	Kenya	ERR019297	2005	SRA	Mutreja et al. Nature 2011	https://www.ncbi.nlm.nih.gov/sra/?term=ERR019297	iLumina PE	SAMEA889236	PRJEB2215	ERX2009036	239.6	2005
Africa|Kenya|ERR028066|2009	Africa	Kenya	ERR028066	2009	SRA	Mutreja et al. Nature 2011	https://www.ncbi.nlm.nih.gov/sra/?term=ERR028066	iLumina PE	SAMEA889152	PRJEB2215	ERX1996494	47.7	2009
Africa|Kenya|ERR028068|2009	Africa	Kenya	ERR028068	2009	SRA	Mutreja et al. Nature 2011	https://www.ncbi.nlm.nih.gov/sra/?term=ERR028068	iLumina PE	SAMEA889151	PRJEB2215	ERX1996498	56.1	2009
Africa|Kenya|ERR028074|2009	Africa	Kenya	ERR028074	2009	SRA	Mutreja et al. Nature 2011	https://www.ncbi.nlm.nih.gov/sra/?term=ERR028074	iLumina PE	SAMEA889227	PRJEB2215	ERX1996495	294.4	2009
Africa|Kenya|ERR028075|2009	Africa	Kenya	ERR028075	2009	SRA	Mutreja et al. Nature 2011	https://www.ncbi.nlm.nih.gov/sra/?term=ERR028075	iLumina PE	SAMEA889155	PRJEB2215	ERX1996496	65.1	2009
Africa|Kenya|ERR028076|2009	Africa	Kenya	ERR028076	2009	SRA	Mutreja et al. Nature 2011	https://www.ncbi.nlm.nih.gov/sra/?term=ERR028076	iLumina PE	SAMEA889156	PRJEB2215	ERX1996497	83.7	2009
Africa|Kenya|ERR037738|2010	Africa	Kenya	ERR037738	2010	SRA	Kiiru et al. Plos One 2013	https://www.ncbi.nlm.nih.gov/sra/?term=ERR037738	iLumina PE	SAMEA889317	PRJEB2215	ERX1966727	593.1	2010
Africa|Kenya|ERR037739|2010	Africa	Kenya	ERR037739	2010	SRA	Kiiru et al. Plos One 2013	https://www.ncbi.nlm.nih.gov/sra/?term=ERR037739	iLumina PE	SAMEA889320	PRJEB2215	ERX1966728	496.7	2010
Africa|Kenya|ERR037741|2010	Africa	Kenya	ERR037741	2010	SRA	Kiiru et al. Plos One 2013	https://www.ncbi.nlm.nih.gov/sra/?term=ERR037741	iLumina PE	SAMEA889315	PRJEB2215	ERX1966729	386.4	2010
Africa|Kenya|ERR114415|2009	Africa	Kenya	ERR114415	2009	SRA	Kiiru et al. Plos One 2013	https://www.ncbi.nlm.nih.gov/sra/?term=ERR114415	iLumina PE	SAMEA1405697	PRJEB2215	ERX091850	838	2009
Africa|Kenya|ERR114416|2009	Africa	Kenya	ERR114416	2009	SRA	Kiiru et al. Plos One 2013	https://www.ncbi.nlm.nih.gov/sra/?term=ERR114416	iLumina PE	SAMEA1405600	PRJEB2215	ERX091851	606.7	2009
Africa|Kenya|ERR114418|2009	Africa	Kenya	ERR114418	2009	SRA	Kiiru et al. Plos One 2013	https://www.ncbi.nlm.nih.gov/sra/?term=ERR114418	iLumina PE	SAMEA1405594	PRJEB2215	ERX091853	1100	2009
Africa|Kenya|ERR117473|2010	Africa	Kenya	ERR117473	2010	SRA	Kiiru et al. Plos One 2013	https://www.ncbi.nlm.nih.gov/sra/?term=ERR117473	iLumina PE	SAMEA1405527	PRJEB2215	ERX093747	158.9	2010
Africa|Kenya|ERR117480|2009	Africa	Kenya	ERR117480	2009	SRA	Kiiru et al. Plos One 2013	https://www.ncbi.nlm.nih.gov/sra/?term=ERR117480	iLumina PE	SAMEA1405694	PRJEB2215	ERX093754	157.5	2009
Africa|Kenya|ERR117482|2009	Africa	Kenya	ERR117482	2009	SRA	Kiiru et al. Plos One 2013	https://www.ncbi.nlm.nih.gov/sra/?term=ERR117482	iLumina PE	SAMEA1405682	PRJEB2215	ERX093756	176.3	2009
Africa|Kenya|ERR117484|2010	Africa	Kenya	ERR117484	2010	SRA	Kiiru et al. Plos One 2013	https://www.ncbi.nlm.nih.gov/sra/?term=ERR117484	iLumina PE	SAMEA1405674	PRJEB2215	ERX093758	153.3	2010
Africa|Kenya|ERR117485|2010	Africa	Kenya	ERR117485	2010	SRA	Kiiru et al. Plos One 2013	https://www.ncbi.nlm.nih.gov/sra/?term=ERR117485	iLumina PE	SAMEA1405672	PRJEB2215	ERX093759	155.9	2010
Africa|Kenya|ERR117490|2010	Africa	Kenya	ERR117490	2010	SRA	Kiiru et al. Plos One 2013	https://www.ncbi.nlm.nih.gov/sra/?term=ERR117490	iLumina PE	SAMEA1405580	PRJEB2215	ERX093764	132.2	2010
Africa|Kenya|ERR117555|2009	Africa	Kenya	ERR117555	2009	SRA	Kiiru et al. Plos One 2013	https://www.ncbi.nlm.nih.gov/sra/?term=ERR117555	iLumina PE	SAMEA1405695	PRJEB2215	ERX093829	186.3	2009
Africa|Kenya|ERR117556|2009	Africa	Kenya	ERR117556	2009	SRA	Kiiru et al. Plos One 2013	https://www.ncbi.nlm.nih.gov/sra/?term=ERR117556	iLumina PE	SAMEA1405700	PRJEB2215	ERX093830	209.9	2009
Africa|Kenya|ERR117569|2010	Africa	Kenya	ERR117569	2010	SRA	Kiiru et al. Plos One 2013	https://www.ncbi.nlm.nih.gov/sra/?term=ERR117569	iLumina PE	SAMEA1405661	PRJEB2215	ERX093843	159.9	2010
Africa|Kenya|ERR117571|2010	Africa	Kenya	ERR117571	2010	SRA	Kiiru et al. Plos One 2013	https://www.ncbi.nlm.nih.gov/sra/?term=ERR117571	iLumina PE	SAMEA1405637	PRJEB2215	ERX093845	125.4	2010
Africa|Kenya|ERR117572|2009	Africa	Kenya	ERR117572	2009	SRA	Kiiru et al. Plos One 2013	https://www.ncbi.nlm.nih.gov/sra/?term=ERR117572	iLumina PE	SAMEA1405639	PRJEB2215	ERX093846	148.7	2009
Africa|Kenya|ERR117573|2010	Africa	Kenya	ERR117573	2010	SRA	Kiiru et al. Plos One 2013	https://www.ncbi.nlm.nih.gov/sra/?term=ERR117573	iLumina PE	SAMEA1405641	PRJEB2215	ERX093847	139	2010
Africa|Kenya|ERR117577|2010	Africa	Kenya	ERR117577	2010	SRA	Kiiru et al. Plos One 2013	https://www.ncbi.nlm.nih.gov/sra/?term=ERR117577	iLumina PE	SAMEA1405466	PRJEB2215	ERX093851	150.2	2010
Africa|Kenya|ERR117578|2010	Africa	Kenya	ERR117578	2010	SRA	Kiiru et al. Plos One 2013	https://www.ncbi.nlm.nih.gov/sra/?term=ERR117578	iLumina PE	SAMEA1405483	PRJEB2215	ERX093852	133.2	2010
Africa|Kenya|ERR117579|2007	Africa	Kenya	ERR117579	2007	SRA	Kiiru et al. Plos One 2013	https://www.ncbi.nlm.nih.gov/sra/?term=ERR117579	iLumina PE	SAMEA1405487	PRJEB2215	ERX093853	109.5	2007
Africa|Kenya|ERR117581|2010	Africa	Kenya	ERR117581	2010	SRA	Kiiru et al. Plos One 2013	https://www.ncbi.nlm.nih.gov/sra/?term=ERR117581	iLumina PE	SAMEA1405477	PRJEB2215	ERX093855	145.4	2010
Africa|Kenya|ERR117583|2010	Africa	Kenya	ERR117583	2010	SRA	Kiiru et al. Plos One 2013	https://www.ncbi.nlm.nih.gov/sra/?term=ERR117583	iLumina PE	SAMEA1405506	PRJEB2215	ERX093857	142.6	2010
Africa|Kenya|ERR117586|2010	Africa	Kenya	ERR117586	2010	SRA	Kiiru et al. Plos One 2013	https://www.ncbi.nlm.nih.gov/sra/?term=ERR117586	iLumina PE	SAMEA1405501	PRJEB2215	ERX093860	148.1	2010
Africa|Kenya|ERR117587|2010	Africa	Kenya	ERR117587	2010	SRA		https://www.ncbi.nlm.nih.gov/sra/?term=ERR117587	iLumina PE	SAMEA1405733	PRJEB2215	ERX093861	113.5	2010
Africa|Kenya|ERR117588|2010	Africa	Kenya	ERR117588	2010	SRA	Kiiru et al. Plos One 2013	https://www.ncbi.nlm.nih.gov/sra/?term=ERR117588	iLumina PE	SAMEA1405746	PRJEB2215	ERX093862	144	2010
Africa|Kenya|ERR117590|2010	Africa	Kenya	ERR117590	2010	SRA	Kiiru et al. Plos One 2013	https://www.ncbi.nlm.nih.gov/sra/?term=ERR117590	iLumina PE	SAMEA1405590	PRJEB2215	ERX093864	146.4	2010
Africa|Kenya|ERR117591|2010	Africa	Kenya	ERR117591	2010	SRA		https://www.ncbi.nlm.nih.gov/sra/?term=ERR117591	iLumina PE	SAMEA1405598	PRJEB2215	ERX093865	147.5	2010
Africa|Kenya|ERR117592|2009	Africa	Kenya	ERR117592	2009	SRA	Kiiru et al. Plos One 2013	https://www.ncbi.nlm.nih.gov/sra/?term=ERR117592	iLumina PE	SAMEA1405603	PRJEB2215	ERX093866	117.3	2009
Africa|Kenya|ERR117593|2007	Africa	Kenya	ERR117593	2007	SRA	Kiiru et al. Plos One 2013	https://www.ncbi.nlm.nih.gov/sra/?term=ERR117593	iLumina PE	SAMEA1405607	PRJEB2215	ERX093867	153.6	2007
Africa|Kenya|ERR117594|2009	Africa	Kenya	ERR117594	2009	SRA	Kiiru et al. Plos One 2013	https://www.ncbi.nlm.nih.gov/sra/?term=ERR117594	iLumina PE	SAMEA1405611	PRJEB2215	ERX093868	139.6	2009
Africa|Kenya|ERR117595|2010	Africa	Kenya	ERR117595	2010	SRA	Kiiru et al. Plos One 2013	https://www.ncbi.nlm.nih.gov/sra/?term=ERR117595	iLumina PE	SAMEA1405616	PRJEB2215	ERX093869	171.1	2010
Africa|Kenya|ERR117597|2010	Africa	Kenya	ERR117597	2010	SRA	Kiiru et al. Plos One 2013	https://www.ncbi.nlm.nih.gov/sra/?term=ERR117597	iLumina PE	SAMEA1405566	PRJEB2215	ERX093871	98.6	2010
Africa|Kenya|ERR117599|2010	Africa	Kenya	ERR117599	2010	SRA	Kiiru et al. Plos One 2013	https://www.ncbi.nlm.nih.gov/sra/?term=ERR117599	iLumina PE	SAMEA1405558	PRJEB2215	ERX093873	98	2010
Africa|Kenya|ERR117600|2009	Africa	Kenya	ERR117600	2009	SRA	Kiiru et al. Plos One 2013	https://www.ncbi.nlm.nih.gov/sra/?term=ERR117600	iLumina PE	SAMEA1405549	PRJEB2215	ERX093874	109	2009
Africa|Kenya|ERR117603|2009	Africa	Kenya	ERR117603	2009	SRA		https://www.ncbi.nlm.nih.gov/sra/?term=ERR117603	iLumina PE	SAMEA1405542	PRJEB2215	ERX093877	110.2	2009
Africa|Kenya|ERR117604|2009	Africa	Kenya	ERR117604	2009	SRA	Kiiru et al. Plos One 2013	https://www.ncbi.nlm.nih.gov/sra/?term=ERR117604	iLumina PE	SAMEA1405547	PRJEB2215	ERX093878	108.4	2009
Africa|Kenya|ERR117605|2009	Africa	Kenya	ERR117605	2009	SRA	Kiiru et al. Plos One 2013	https://www.ncbi.nlm.nih.gov/sra/?term=ERR117605	iLumina PE	SAMEA1405533	PRJEB2215	ERX093879	136.4	2009
Africa|Kenya|ERR117606|2008	Africa	Kenya	ERR117606	2008	SRA	Kiiru et al. Plos One 2013	https://www.ncbi.nlm.nih.gov/sra/?term=ERR117606	iLumina PE	SAMEA1405536	PRJEB2215	ERX093880	137.1	2008
Africa|Kenya|ERR117607|2009	Africa	Kenya	ERR117607	2009	SRA	Kiiru et al. Plos One 2013	https://www.ncbi.nlm.nih.gov/sra/?term=ERR117607	iLumina PE	SAMEA1405735	PRJEB2215	ERX093881	133.9	2009
Africa|Kenya|ERR117609|2009	Africa	Kenya	ERR117609	2009	SRA	Kiiru et al. Plos One 2013	https://www.ncbi.nlm.nih.gov/sra/?term=ERR117609	iLumina PE	SAMEA1405744	PRJEB2215	ERX093883	149.2	2009
Africa|Kenya|ERR117610|2009	Africa	Kenya	ERR117610	2009	SRA	Kiiru et al. Plos One 2013	https://www.ncbi.nlm.nih.gov/sra/?term=ERR117610	iLumina PE	SAMEA1405713	PRJEB2215	ERX093884	86.3	2009
Africa|Kenya|ERR117612|2009	Africa	Kenya	ERR117612	2009	SRA	Kiiru et al. Plos One 2013	https://www.ncbi.nlm.nih.gov/sra/?term=ERR117612	iLumina PE	SAMEA1405722	PRJEB2215	ERX093886	161.1	2009
Africa|Kenya|ERR117613|2009	Africa	Kenya	ERR117613	2009	SRA	Kiiru et al. Plos One 2013	https://www.ncbi.nlm.nih.gov/sra/?term=ERR117613	iLumina PE	SAMEA1405730	PRJEB2215	ERX093887	95.1	2009
Africa|Kenya|ERR1878153|2006	Africa	Kenya	ERR1878153	2006	SRA	Weill et al. Science 2017	https://www.ncbi.nlm.nih.gov/sra/?term=ERR1878153	iLumina PE	SAMEA103900425	PRJEB19893	ERX1938678	399.9	2006
Africa|Kenya|ERR1878154|2006	Africa	Kenya	ERR1878154	2006	SRA	Weill et al. Science 2017	https://www.ncbi.nlm.nih.gov/sra/?term=ERR1878154	iLumina PE	SAMEA103900426	PRJEB19893	ERX1938679	269.1	2006
Africa|Kenya|ERR1879385|1998	Africa	Kenya	ERR1879385	1998	SRA	Weill et al. Science 2017	https://www.ncbi.nlm.nih.gov/sra/?term=ERR1879385	iLumina PE	SAMEA103905030	PRJEB19893	ERX1939910	266	1998
Africa|Kenya|ERR1879539|1998	Africa	Kenya	ERR1879539	1998	SRA	Weill et al. Science 2017	https://www.ncbi.nlm.nih.gov/sra/?term=ERR1879539	iLumina PE	SAMEA103905201	PRJEB19893	ERX1940064	227	1998
Africa|Kenya|ERR1879540|1998	Africa	Kenya	ERR1879540	1998	SRA	Weill et al. Science 2017	https://www.ncbi.nlm.nih.gov/sra/?term=ERR1879540	iLumina PE	SAMEA103905202	PRJEB19893	ERX1940065	251.1	1998
Africa|Kenya|ERR1879543|1998	Africa	Kenya	ERR1879543	1998	SRA	Weill et al. Science 2017	https://www.ncbi.nlm.nih.gov/sra/?term=ERR1879543	iLumina PE	SAMEA103905205	PRJEB19893	ERX1940068	213.2	1998
Africa|Kenya|ERR1879544|1998	Africa	Kenya	ERR1879544	1998	SRA	Weill et al. Science 2017	https://www.ncbi.nlm.nih.gov/sra/?term=ERR1879544	iLumina PE	SAMEA103905206	PRJEB19893	ERX1940069	453	1998
Africa|Kenya|ERR2275156|2015	Africa	Kenya	ERR2275156	2015	SRA		https://www.ncbi.nlm.nih.gov/sra/?term=ERR2275156	iLumina PE	SAMEA101001418	PRJEB19288	ERX2326538	89.1	2015
Africa|Kenya|ERR2275157|2015	Africa	Kenya	ERR2275157	2015	SRA		https://www.ncbi.nlm.nih.gov/sra/?term=ERR2275157	iLumina PE	SAMEA101002168	PRJEB19288	ERX2326539	83.9	2015
Africa|Kenya|ERR2275158|2015	Africa	Kenya	ERR2275158	2015	SRA		https://www.ncbi.nlm.nih.gov/sra/?term=ERR2275158	iLumina PE	SAMEA101002918	PRJEB19288	ERX2326540	80	2015
Africa|Kenya|ERR2275159|2015	Africa	Kenya	ERR2275159	2015	SRA		https://www.ncbi.nlm.nih.gov/sra/?term=ERR2275159	iLumina PE	SAMEA101008918	PRJEB19288	ERX2326541	93.3	2015
Africa|Kenya|ERR2275160|2012	Africa	Kenya	ERR2275160	2012	SRA		https://www.ncbi.nlm.nih.gov/sra/?term=ERR2275160	iLumina PE	SAMEA101012668	PRJEB19288	ERX2326542	82	2012
Africa|Kenya|ERR2275161|2012	Africa	Kenya	ERR2275161	2012	SRA		https://www.ncbi.nlm.nih.gov/sra/?term=ERR2275161	iLumina PE	SAMEA101016418	PRJEB19288	ERX2326543	85.4	2012
Africa|Kenya|ERR2275162|2012	Africa	Kenya	ERR2275162	2012	SRA		https://www.ncbi.nlm.nih.gov/sra/?term=ERR2275162	iLumina PE	SAMEA101020918	PRJEB19288	ERX2326544	86.1	2012
Africa|Kenya|ERR2275163|2010	Africa	Kenya	ERR2275163	2010	SRA		https://www.ncbi.nlm.nih.gov/sra/?term=ERR2275163	iLumina PE	SAMEA101023918	PRJEB19288	ERX2326545	85.7	2010
Africa|Kenya|ERR2275164|2016	Africa	Kenya	ERR2275164	2016	SRA		https://www.ncbi.nlm.nih.gov/sra/?term=ERR2275164	iLumina PE	SAMEA101025418	PRJEB19288	ERX2326546	88.5	2016
Africa|Kenya|ERR4452308|2017-07-17	Africa	Kenya	ERR4452308	2017-07-17	SRA	A Smith NICD	https://www.ncbi.nlm.nih.gov/sra/?term=ERS4937847	iLumina PE	SAMEA7177411	PRJEB39740	ERX4392811	151.9	2017
Africa|Kenya|ERR4452309|2017-07-24	Africa	Kenya	ERR4452309	2017-07-24	SRA	A Smith NICD	https://www.ncbi.nlm.nih.gov/sra/?term=ERS4937848	iLumina PE	SAMEA7177412	PRJEB39740	ERX4392812	206.1	2017
Africa|Kenya|ERR4452311|2017-07-24	Africa	Kenya	ERR4452311	2017-07-24	SRA	A Smith NICD	https://www.ncbi.nlm.nih.gov/sra/?term=ERS4937850	iLumina PE	SAMEA7177414	PRJEB39740	ERX4392814	197.9	2017
Africa|Kenya|ERR4452312|2017-07-24	Africa	Kenya	ERR4452312	2017-07-24	SRA	A Smith NICD	https://www.ncbi.nlm.nih.gov/sra/?term=ERS4937851	iLumina PE	SAMEA717715	PRJEB39740	ERX4392815	125.1	2017
Africa|Kenya|SRR28466885|2019-05-04	Africa	Kenya	SRR28466885	2019-05-04	SRA	NPHL of Kenya	https://www.ncbi.nlm.nih.gov/sra/?term=SRS20860487	iLumina PE	SAMN40623149	PRJNA616030	SRX24069955	679.2	2019
Africa|Kenya|SRR28466909|2010-04-30	Africa	Kenya	SRR28466909	2010-04-30	SRA	NPHL of Kenya	https://www.ncbi.nlm.nih.gov/sra/?term=SRS20860463	iLumina PE	SAMN40623177	PRJNA616030	SRX24069931	1300	2010
Africa|Kenya|SRR28466910|2007	Africa	Kenya	SRR28466910	2007	SRA	NPHL of Kenya	https://www.ncbi.nlm.nih.gov/sra/?term=SRS20860462	iLumina PE	SAMN40623176	PRJNA616030	SRX24069930	117.4	2007
Africa|Kenya|SRR28466918|2009-08-20	Africa	Kenya	SRR28466918	2009-08-20	SRA	NPHL of Kenya	https://www.ncbi.nlm.nih.gov/sra/?term=SRS20860454	iLumina PE	SAMN40623169	PRJNA616030	SRX24069922	766.8	2009
Africa|Kenya|SRR28466919|2011-10-02	Africa	Kenya	SRR28466919	2011-10-02	SRA	NPHL of Kenya	https://www.ncbi.nlm.nih.gov/sra/?term=SRS20860453	iLumina PE	SAMN40623168	PRJNA616030	SRX24069921	3200	2011
Africa|Kenya|SRR28466920|2010-05-02	Africa	Kenya	SRR28466920	2010-05-02	SRA	NPHL of Kenya	https://www.ncbi.nlm.nih.gov/sra/?term=SRS20860452	iLumina PE	SAMN40623167	PRJNA616030	SRX24069920	156.6	2010
Africa|Kenya|SRR28466937|2013-05-28	Africa	Kenya	SRR28466937	2013-05-28	SRA	NPHL of Kenya	https://www.ncbi.nlm.nih.gov/sra/?term=SRS20860435	iLumina PE	SAMN40623161	PRJNA616030	SRX24069903	347.4	2013
Africa|Kenya|SRR28466939|2007-07-06	Africa	Kenya	SRR28466939	2007-07-06	SRA	NPHL of Kenya	https://www.ncbi.nlm.nih.gov/sra/?term=SRS20860433	iLumina PE	SAMN40623160	PRJNA616030	SRX24069901	3800	2007
Africa|Kenya|SRR28466940|2009-12-08	Africa	Kenya	SRR28466940	2009-12-08	SRA	NPHL of Kenya	https://www.ncbi.nlm.nih.gov/sra/?term=SRS20860432	iLumina PE	SAMN40623159	PRJNA616030	SRX24069900	101.2	2009
Africa|Kenya|SRR28466982|2011-11-30	Africa	Kenya	SRR28466982	2011-11-30	SRA	NPHL of Kenya	https://www.ncbi.nlm.nih.gov/sra/?term=SRS20860390	iLumina PE	SAMN40623190	PRJNA616030	SRX24069858	3600	2011
Africa|Kenya|SRR28466984|2009-06-10	Africa	Kenya	SRR28466984	2009-06-10	SRA	NPHL of Kenya	https://www.ncbi.nlm.nih.gov/sra/?term=SRS20860388	iLumina PE	SAMN40623188	PRJNA616030	SRX24069856	6700	2009
Africa|Liberia|ERR1877954|2002	Africa	Liberia	ERR1877954	2002	SRA	Weill et al. Science 2017	https://www.ncbi.nlm.nih.gov/sra/?term=ERR1877954	iLumina PE	SAMEA103900055	PRJEB19893	ERX1938479	273	2002
Africa|Liberia|ERR1878088|2002	Africa	Liberia	ERR1878088	2002	SRA	Weill et al. Science 2017	https://www.ncbi.nlm.nih.gov/sra/?term=ERR1878088	iLumina PE	SAMEA103900363	PRJEB19893	ERX1938613	355.5	2002
Africa|Liberia|ERR1878098|2003	Africa	Liberia	ERR1878098	2003	SRA	Weill et al. Science 2017	https://www.ncbi.nlm.nih.gov/sra/?term=ERR1878098	iLumina PE	SAMEA103900373	PRJEB19893	ERX1938623	158.5	2003
Africa|Liberia|ERR1878099|2003	Africa	Liberia	ERR1878099	2003	SRA	Weill et al. Science 2017	https://www.ncbi.nlm.nih.gov/sra/?term=ERR1878099	iLumina PE	SAMEA103900374	PRJEB19893	ERX1938624	380.5	2003
Africa|Liberia|ERR976468|1970	Africa	Liberia	ERR976468	1970	SRA	Weill et al. Science 2017	https://www.ncbi.nlm.nih.gov/sra/?term=ERR976468	iLumina PE	SAMEA3303561	PRJEB8764	ERX1053445	240.3	1970
Africa|Liberia|ERR976469|1970	Africa	Liberia	ERR976469	1970	SRA	Weill et al. Science 2017	https://www.ncbi.nlm.nih.gov/sra/?term=ERR976469	iLumina PE	SAMEA3303564	PRJEB8764	ERX1053446	217.4	1970
Africa|Liberia|ERR976543|1994	Africa	Liberia	ERR976543	1994	SRA	Weill et al. Science 2017	https://www.ncbi.nlm.nih.gov/sra/?term=ERR976543	iLumina PE	SAMEA3303500	PRJEB8764	ERX1053520	208.9	1994
Africa|Liberia|ERR976545|1994	Africa	Liberia	ERR976545	1994	SRA	Weill et al. Science 2017	https://www.ncbi.nlm.nih.gov/sra/?term=ERR976545	iLumina PE	SAMEA3303504	PRJEB8764	ERX1053522	207.7	1994
Africa|Liberia|ERR976546|1994	Africa	Liberia	ERR976546	1994	SRA	Weill et al. Science 2017	https://www.ncbi.nlm.nih.gov/sra/?term=ERR976546	iLumina PE	SAMEA3303505	PRJEB8764	ERX1053523	210	1994
Africa|Liberia|ERR998657|1994	Africa	Liberia	ERR998657	1994	SRA	Weill et al. Science 2017	https://www.ncbi.nlm.nih.gov/sra/?term=ERR998657	iLumina PE	SAMEA3303509	PRJEB8764	ERX1077693	221.5	1994
Africa|Liberia|ERR998658|1994	Africa	Liberia	ERR998658	1994	SRA	Weill et al. Science 2017	https://www.ncbi.nlm.nih.gov/sra/?term=ERR998658	iLumina PE	SAMEA3303512	PRJEB8764	ERX1077694	244	1994
Africa|Liberia|ERR998678|1995	Africa	Liberia	ERR998678	1995	SRA	Weill et al. Science 2017	https://www.ncbi.nlm.nih.gov/sra/?term=ERR998678	iLumina PE	SAMEA3303558	PRJEB8764	ERX1077714	200	1995
Africa|Liberia|ERR998679|1995	Africa	Liberia	ERR998679	1995	SRA	Weill et al. Science 2017	https://www.ncbi.nlm.nih.gov/sra/?term=ERR998679	iLumina PE	SAMEA3303560	PRJEB8764	ERX1077715	217	1995
Africa|Liberia|ERR998699|1996	Africa	Liberia	ERR998699	1996	SRA	Weill et al. Science 2017	https://www.ncbi.nlm.nih.gov/sra/?term=ERR998699	iLumina PE	SAMEA3303598	PRJEB8764	ERX1077735	229.9	1996
Africa|Libya|ERR976470|1970	Africa	Libya	ERR976470	1970	SRA	Weill et al. Science 2017	https://www.ncbi.nlm.nih.gov/sra/?term=ERR976470	iLumina PE	SAMEA3303566	PRJEB8764	ERX1053447	216	1970
Africa|Libya|ERR976471|1970	Africa	Libya	ERR976471	1970	SRA	Weill et al. Science 2017	https://www.ncbi.nlm.nih.gov/sra/?term=ERR976471	iLumina PE	SAMEA3303568	PRJEB8764	ERX1053448	195.8	1970
Africa|Madagascar|ERR1877939|2000	Africa	Madagascar	ERR1877939	2000	SRA	Weill et al. Science 2017	https://www.ncbi.nlm.nih.gov/sra/?term=ERR1877939	iLumina PE	SAMEA103900040	PRJEB19893	ERX1938464	367.9	2000
Africa|Madagascar|ERR1877940|2001	Africa	Madagascar	ERR1877940	2001	SRA	Weill et al. Science 2017	https://www.ncbi.nlm.nih.gov/sra/?term=ERR1877940	iLumina PE	SAMEA103900041	PRJEB19893	ERX1938465	257.6	2001
Africa|Madagascar|ERR976588|1999	Africa	Madagascar	ERR976588	1999	SRA	Weill et al. Science 2017	https://www.ncbi.nlm.nih.gov/sra/?term=ERR976588	iLumina PE	SAMEA3303616	PRJEB8764	ERX1053565	211.8	1999
Africa|Madagascar|ERR976589|1999	Africa	Madagascar	ERR976589	1999	SRA	Weill et al. Science 2017	https://www.ncbi.nlm.nih.gov/sra/?term=ERR976589	iLumina PE	SAMEA3303618	PRJEB8764	ERX1053566	177.3	1999
Africa|Madagascar|ERR976590|1999	Africa	Madagascar	ERR976590	1999	SRA	Weill et al. Science 2017	https://www.ncbi.nlm.nih.gov/sra/?term=ERR976590	iLumina PE	SAMEA3303620	PRJEB8764	ERX1053567	185.6	1999
Africa|Madagascar|ERR976591|2000	Africa	Madagascar	ERR976591	2000	SRA	Weill et al. Science 2017	https://www.ncbi.nlm.nih.gov/sra/?term=ERR976591	iLumina PE	SAMEA3303622	PRJEB8764	ERX1053568	190.6	2000
Africa|Madagascar|ERR976592|2000	Africa	Madagascar	ERR976592	2000	SRA	Weill et al. Science 2017	https://www.ncbi.nlm.nih.gov/sra/?term=ERR976592	iLumina PE	SAMEA3303624	PRJEB8764	ERX1053569	194.9	2000
Africa|Madagascar|ERR976593|2000	Africa	Madagascar	ERR976593	2000	SRA	Weill et al. Science 2017	https://www.ncbi.nlm.nih.gov/sra/?term=ERR976593	iLumina PE	SAMEA3303626	PRJEB8764	ERX1053570	196.7	2000
Africa|Madagascar|ERR976594|2000	Africa	Madagascar	ERR976594	2000	SRA	Weill et al. Science 2017	https://www.ncbi.nlm.nih.gov/sra/?term=ERR976594	iLumina PE	SAMEA3303628	PRJEB8764	ERX1053571	199.5	2000
Africa|Madagascar|ERR976595|2000	Africa	Madagascar	ERR976595	2000	SRA	Weill et al. Science 2017	https://www.ncbi.nlm.nih.gov/sra/?term=ERR976595	iLumina PE	SAMEA3303631	PRJEB8764	ERX1053572	233.9	2000
Africa|Madagascar|ERR976596|2000	Africa	Madagascar	ERR976596	2000	SRA	Weill et al. Science 2017	https://www.ncbi.nlm.nih.gov/sra/?term=ERR976596	iLumina PE	SAMEA3303632	PRJEB8764	ERX1053573	220.3	2000
Africa|Malawi|ERR1879658|1997	Africa	Malawi	ERR1879658	1997	SRA	Weill et al. Science 2017	https://www.ncbi.nlm.nih.gov/sra/?term=ERR1879658	iLumina PE	SAMEA103908357	PRJEB19893	ERX1940183	361.7	1997
Africa|Malawi|ERR1880761|1997	Africa	Malawi	ERR1880761	1997	SRA	Weill et al. Science 2017	https://www.ncbi.nlm.nih.gov/sra/?term=ERR1880761	iLumina PE	SAMEA103910183	PRJEB19893	ERX1941258	272.3	1997
Africa|Malawi|ERR976392|1990	Africa	Malawi	ERR976392	1990	SRA	Weill et al. Science 2017	https://www.ncbi.nlm.nih.gov/sra/?term=ERR976392	iLumina PE	SAMEA3303389	PRJEB8764	ERX1053369	183.2	1990
Africa|Malawi|ERR976393|1990	Africa	Malawi	ERR976393	1990	SRA	Weill et al. Science 2017	https://www.ncbi.nlm.nih.gov/sra/?term=ERR976393	iLumina PE	SAMEA3303391	PRJEB8764	ERX1053370	180.8	1990
Africa|Malawi|ERR976394|1989	Africa	Malawi	ERR976394	1989	SRA	Weill et al. Science 2017	https://www.ncbi.nlm.nih.gov/sra/?term=ERR976394	iLumina PE	SAMEA3303393	PRJEB8764	ERX1053371	187.1	1989
Africa|Malawi|ERR976523|1992	Africa	Malawi	ERR976523	1992	SRA	Weill et al. Science 2017	https://www.ncbi.nlm.nih.gov/sra/?term=ERR976523	iLumina PE	SAMEA3303460	PRJEB8764	ERX1053500	186.8	1992
Africa|Malawi|K054620|2022-12-10	Africa	Malawi	K054620	2022-12-10	CERI	Chabuka et al. MedRxiv	Get from Derek	iLumina PE	?	?	?	?	2022
Africa|Malawi|K054622|2022-12-11	Africa	Malawi	K054622	2022-12-11	CERI	Chabuka et al. MedRxiv	Get from Derek	iLumina PE	?	?	?	?	2022
Africa|Malawi|K054623|2022-12-13	Africa	Malawi	K054623	2022-12-13	CERI	Chabuka et al. MedRxiv	Get from Derek	iLumina PE	?	?	?	?	2022
Africa|Malawi|K054625|2022-12-14	Africa	Malawi	K054625	2022-12-14	CERI	Chabuka et al. MedRxiv	Get from Derek	iLumina PE	?	?	?	?	2022
Africa|Malawi|K054626|2022-12-15	Africa	Malawi	K054626	2022-12-15	CERI	Chabuka et al. MedRxiv	Get from Derek	iLumina PE	?	?	?	?	2022
Africa|Malawi|K054627|2022-12-17	Africa	Malawi	K054627	2022-12-17	CERI	Chabuka et al. MedRxiv	Get from Derek	iLumina PE	?	?	?	?	2022
Africa|Malawi|K054628|2022-12-18	Africa	Malawi	K054628	2022-12-18	CERI	Chabuka et al. MedRxiv	Get from Derek	iLumina PE	?	?	?	?	2022
Africa|Malawi|K054629|2022-12-18	Africa	Malawi	K054629	2022-12-18	CERI	Chabuka et al. MedRxiv	Get from Derek	iLumina PE	?	?	?	?	2022
Africa|Malawi|K054631|2022-12-22	Africa	Malawi	K054631	2022-12-22	CERI	Chabuka et al. MedRxiv	Get from Derek	iLumina PE	?	?	?	?	2022
Africa|Malawi|K054632|2022-12-22	Africa	Malawi	K054632	2022-12-22	CERI	Chabuka et al. MedRxiv	Get from Derek	iLumina PE	?	?	?	?	2022
Africa|Malawi|K054634|2022-12-25	Africa	Malawi	K054634	2022-12-25	CERI	Chabuka et al. MedRxiv	Get from Derek	iLumina PE	?	?	?	?	2022
Africa|Malawi|K054635|2022-12-26	Africa	Malawi	K054635	2022-12-26	CERI	Chabuka et al. MedRxiv	Get from Derek	iLumina PE	?	?	?	?	2022
Africa|Malawi|K054637|2022-12-27	Africa	Malawi	K054637	2022-12-27	CERI	Chabuka et al. MedRxiv	Get from Derek	iLumina PE	?	?	?	?	2022
Africa|Malawi|K054638|2022-12-28	Africa	Malawi	K054638	2022-12-28	CERI	Chabuka et al. MedRxiv	Get from Derek	iLumina PE	?	?	?	?	2022
Africa|Malawi|K054639|2022-12-29	Africa	Malawi	K054639	2022-12-29	CERI	Chabuka et al. MedRxiv	Get from Derek	iLumina PE	?	?	?	?	2022
Africa|Malawi|K054640|2022-12-30	Africa	Malawi	K054640	2022-12-30	CERI	Chabuka et al. MedRxiv	Get from Derek	iLumina PE	?	?	?	?	2022
Africa|Malawi|K054643|2023-01-01	Africa	Malawi	K054643	2023-01-01	CERI	Chabuka et al. MedRxiv	Get from Derek	iLumina PE	?	?	?	?	2023
Africa|Malawi|K054644|2023-01-03	Africa	Malawi	K054644	2023-01-03	CERI	Chabuka et al. MedRxiv	Get from Derek	iLumina PE	?	?	?	?	2023
Africa|Malawi|K054646|2023-01-05	Africa	Malawi	K054646	2023-01-05	CERI	Chabuka et al. MedRxiv	Get from Derek	iLumina PE	?	?	?	?	2023
Africa|Malawi|K054647|2023-01-06	Africa	Malawi	K054647	2023-01-06	CERI	Chabuka et al. MedRxiv	Get from Derek	iLumina PE	?	?	?	?	2023
Africa|Malawi|K054648|2023-01-07	Africa	Malawi	K054648	2023-01-07	CERI	Chabuka et al. MedRxiv	Get from Derek	iLumina PE	?	?	?	?	2023
Africa|Malawi|K054649|2023-01-08	Africa	Malawi	K054649	2023-01-08	CERI	Chabuka et al. MedRxiv	Get from Derek	iLumina PE	?	?	?	?	2023
Africa|Malawi|K054650|2023-01-09	Africa	Malawi	K054650	2023-01-09	CERI	Chabuka et al. MedRxiv	Get from Derek	iLumina PE	?	?	?	?	2023
Africa|Malawi|K054652|2023-01-11	Africa	Malawi	K054652	2023-01-11	CERI	Chabuka et al. MedRxiv	Get from Derek	iLumina PE	?	?	?	?	2023
Africa|Malawi|K054653|2023-01-12	Africa	Malawi	K054653	2023-01-12	CERI	Chabuka et al. MedRxiv	Get from Derek	iLumina PE	?	?	?	?	2023
Africa|Malawi|K054654|2023-01-13	Africa	Malawi	K054654	2023-01-13	CERI	Chabuka et al. MedRxiv	Get from Derek	iLumina PE	?	?	?	?	2023
Africa|Malawi|K054655|2023-01-14	Africa	Malawi	K054655	2023-01-14	CERI	Chabuka et al. MedRxiv	Get from Derek	iLumina PE	?	?	?	?	2023
Africa|Malawi|K054658|2023-01-17	Africa	Malawi	K054658	2023-01-17	CERI	Chabuka et al. MedRxiv	Get from Derek	iLumina PE	?	?	?	?	2023
Africa|Malawi|K054659|2023-01-18	Africa	Malawi	K054659	2023-01-18	CERI	Chabuka et al. MedRxiv	Get from Derek	iLumina PE	?	?	?	?	2023
Africa|Malawi|K054660|2023-01-19	Africa	Malawi	K054660	2023-01-19	CERI	Chabuka et al. MedRxiv	Get from Derek	iLumina PE	?	?	?	?	2023
Africa|Malawi|K054661|2023-01-20	Africa	Malawi	K054661	2023-01-20	CERI	Chabuka et al. MedRxiv	Get from Derek	iLumina PE	?	?	?	?	2023
Africa|Malawi|K054662|2023-01-21	Africa	Malawi	K054662	2023-01-21	CERI	Chabuka et al. MedRxiv	Get from Derek	iLumina PE	?	?	?	?	2023
Africa|Malawi|K054663|2023-01-22	Africa	Malawi	K054663	2023-01-22	CERI	Chabuka et al. MedRxiv	Get from Derek	iLumina PE	?	?	?	?	2023
Africa|Malawi|K054664|2023-01-23	Africa	Malawi	K054664	2023-01-23	CERI	Chabuka et al. MedRxiv	Get from Derek	iLumina PE	?	?	?	?	2023
Africa|Malawi|K054665|2023-01-24	Africa	Malawi	K054665	2023-01-24	CERI	Chabuka et al. MedRxiv	Get from Derek	iLumina PE	?	?	?	?	2023
Africa|Malawi|K054666|2023-01-25	Africa	Malawi	K054666	2023-01-25	CERI	Chabuka et al. MedRxiv	Get from Derek	iLumina PE	?	?	?	?	2023
Africa|Malawi|K054667|2023-01-26	Africa	Malawi	K054667	2023-01-26	CERI	Chabuka et al. MedRxiv	Get from Derek	iLumina PE	?	?	?	?	2023
Africa|Malawi|K054668|2023-01-27	Africa	Malawi	K054668	2023-01-27	CERI	Chabuka et al. MedRxiv	Get from Derek	iLumina PE	?	?	?	?	2023
Africa|Malawi|K054670|2023-01-31	Africa	Malawi	K054670	2023-01-31	CERI	Chabuka et al. MedRxiv	Get from Derek	iLumina PE	?	?	?	?	2023
Africa|Malawi|K054671|2023-02-02	Africa	Malawi	K054671	2023-02-02	CERI	Chabuka et al. MedRxiv	Get from Derek	iLumina PE	?	?	?	?	2023
Africa|Malawi|K054674|2023-02-05	Africa	Malawi	K054674	2023-02-05	CERI	Chabuka et al. MedRxiv	Get from Derek	iLumina PE	?	?	?	?	2023
Africa|Malawi|K054675|2023-02-06	Africa	Malawi	K054675	2023-02-06	CERI	Chabuka et al. MedRxiv	Get from Derek	iLumina PE	?	?	?	?	2023
Africa|Malawi|K054676|2023-02-07	Africa	Malawi	K054676	2023-02-07	CERI	Chabuka et al. MedRxiv	Get from Derek	iLumina PE	?	?	?	?	2023
Africa|Malawi|K054677|2023-02-08	Africa	Malawi	K054677	2023-02-08	CERI	Chabuka et al. MedRxiv	Get from Derek	iLumina PE	?	?	?	?	2023
Africa|Malawi|K054678|2023-02-09	Africa	Malawi	K054678	2023-02-09	CERI	Chabuka et al. MedRxiv	Get from Derek	iLumina PE	?	?	?	?	2023
Africa|Malawi|K054679|2023-02-10	Africa	Malawi	K054679	2023-02-10	CERI	Chabuka et al. MedRxiv	Get from Derek	iLumina PE	?	?	?	?	2023
Africa|Malawi|K054683|2023-02-14	Africa	Malawi	K054683	2023-02-14	CERI	Chabuka et al. MedRxiv	Get from Derek	iLumina PE	?	?	?	?	2023
Africa|Malawi|K054684|2023-02-15	Africa	Malawi	K054684	2023-02-15	CERI	Chabuka et al. MedRxiv	Get from Derek	iLumina PE	?	?	?	?	2023
Africa|Malawi|K054685|2023-02-16	Africa	Malawi	K054685	2023-02-16	CERI	Chabuka et al. MedRxiv	Get from Derek	iLumina PE	?	?	?	?	2023
Africa|Malawi|SRR24673436|2022-10-25	Africa	Malawi	SRR24673436	2022-10-25	SRA	Chaguza et al. 2024	https://www.ncbi.nlm.nih.gov/sra/SRS17748902	Illumina PE	SAMN35220784	PRJNA974496	SRX20453083	62.62	2022
Africa|Malawi|SRR24673437|2022-11-11	Africa	Malawi	SRR24673437	2022-11-11	SRA	Chaguza et al. 2025	https://www.ncbi.nlm.nih.gov/sra/SRS17748901	Illumina PE	SAMN35220759	PRJNA974496	SRX20453099	56.75	2022
Africa|Malawi|SRR24673438|2022-10-11	Africa	Malawi	SRR24673438	2022-10-11	SRA	Chaguza et al. 2026	https://www.ncbi.nlm.nih.gov/sra/SRS17748900	Illumina PE	SAMN35220758	PRJNA974496	SRX20453098	57.4	2022
Africa|Malawi|SRR24673439|2022-10-11	Africa	Malawi	SRR24673439	2022-10-11	SRA	Chaguza et al. 2027	https://www.ncbi.nlm.nih.gov/sra/SRS17748899	Illumina PE	SAMN35220757	PRJNA974496	SRX20453097	63.76	2022
Africa|Malawi|SRR24673441|2023-01-31	Africa	Malawi	SRR24673441	2023-01-31	SRA	Chaguza et al. 2028	https://www.ncbi.nlm.nih.gov/sra/SRS17748897	Illumina PE	SAMN35220795	PRJNA974496	SRX20453095	67.32	2023
Africa|Malawi|SRR24673442|2023-01-31	Africa	Malawi	SRR24673442	2023-01-31	SRA	Chaguza et al. 2029	https://www.ncbi.nlm.nih.gov/sra/SRS17748896	Illumina PE	SAMN35220794	PRJNA974496	SRX20453094	64.32	2023
Africa|Malawi|SRR24673443|2023-01-31	Africa	Malawi	SRR24673443	2023-01-31	SRA	Chaguza et al. 2030	https://www.ncbi.nlm.nih.gov/sra/SRS17748895	Illumina PE	SAMN35220793	PRJNA974496	SRX20453093	46.19	2023
Africa|Malawi|SRR24673444|2023-01-31	Africa	Malawi	SRR24673444	2023-01-31	SRA	Chaguza et al. 2031	https://www.ncbi.nlm.nih.gov/sra/SRS17748894	Illumina PE	SAMN35220792	PRJNA974496	SRX20453092	44.44	2023
Africa|Malawi|SRR24673445|2023-01-31	Africa	Malawi	SRR24673445	2023-01-31	SRA	Chaguza et al. 2032	https://www.ncbi.nlm.nih.gov/sra/SRS17748893	Illumina PE	SAMN35220791	PRJNA974496	SRX20453091	47.24	2023
Africa|Malawi|SRR24673446|2023-01-31	Africa	Malawi	SRR24673446	2023-01-31	SRA	Chaguza et al. 2033	https://www.ncbi.nlm.nih.gov/sra/SRS17748892	Illumina PE	SAMN35220755	PRJNA974496	SRX20453090	76.1	2023
Africa|Malawi|SRR24673447|2023-01-31	Africa	Malawi	SRR24673447	2023-01-31	SRA	Chaguza et al. 2034	https://www.ncbi.nlm.nih.gov/sra/SRS17748891	Illumina PE	SAMN35220790	PRJNA974496	SRX20453089	63.87	2023
Africa|Malawi|SRR24673448|2023-01-31	Africa	Malawi	SRR24673448	2023-01-31	SRA	Chaguza et al. 2035	https://www.ncbi.nlm.nih.gov/sra/SRS17748890	Illumina PE	SAMN35220789	PRJNA974496	SRX20453088	49.42	2023
Africa|Malawi|SRR24673449|2023-01-31	Africa	Malawi	SRR24673449	2023-01-31	SRA	Chaguza et al. 2036	https://www.ncbi.nlm.nih.gov/sra/SRS17748889	Illumina PE	SAMN35220788	PRJNA974496	SRX20453087	44.5	2023
Africa|Malawi|SRR24673450|2023-01-31	Africa	Malawi	SRR24673450	2023-01-31	SRA	Chaguza et al. 2037	https://www.ncbi.nlm.nih.gov/sra/SRS17748885	Illumina PE	SAMN35220787	PRJNA974496	SRX20453086	54.22	2023
Africa|Malawi|SRR24673451|2023-01-31	Africa	Malawi	SRR24673451	2023-01-31	SRA	Chaguza et al. 2038	https://www.ncbi.nlm.nih.gov/sra/SRS17748882	Illumina PE	SAMN35220786	PRJNA974496	SRX20453085	44.61	2023
Africa|Malawi|SRR24673452|2022-11-28	Africa	Malawi	SRR24673452	2022-11-28	SRA	Chaguza et al. 2039	https://www.ncbi.nlm.nih.gov/sra/SRS17748886	Illumina PE	SAMN35220785	PRJNA974496	SRX20453084	46.2	2022
Africa|Malawi|SRR24673453|2022-10-25	Africa	Malawi	SRR24673453	2022-10-25	SRA	Chaguza et al. 2040	https://www.ncbi.nlm.nih.gov/sra/SRS17748888	Illumina PE	SAMN35220784	PRJNA974496	SRX20453083	86.26	2022
Africa|Malawi|SRR24673454|2022-09-25	Africa	Malawi	SRR24673454	2022-09-25	SRA	Chaguza et al. 2041	https://www.ncbi.nlm.nih.gov/sra/SRS17748884	Illumina PE	SAMN35220783	PRJNA974496	SRX20453082	68.19	2022
Africa|Malawi|SRR24673455|2022-09-25	Africa	Malawi	SRR24673455	2022-09-25	SRA	Chaguza et al. 2042	https://www.ncbi.nlm.nih.gov/sra/SRS17748883	Illumina PE	SAMN35220782	PRJNA974496	SRX20453081	81.97	2022
Africa|Malawi|SRR24673456|2022-09-25	Africa	Malawi	SRR24673456	2022-09-25	SRA	Chaguza et al. 2043	https://www.ncbi.nlm.nih.gov/sra/SRS17748887	Illumina PE	SAMN35220781	PRJNA974496	SRX20453080	53.17	2022
Africa|Malawi|SRR24673457|2022-10-11	Africa	Malawi	SRR24673457	2022-10-11	SRA	Chaguza et al. 2044	https://www.ncbi.nlm.nih.gov/sra/SRS17748881	Illumina PE	SAMN35220754	PRJNA974496	SRX20453079	43.06	2022
Africa|Malawi|SRR24673458|2022-10-24	Africa	Malawi	SRR24673458	2022-10-24	SRA	Chaguza et al. 2045	https://www.ncbi.nlm.nih.gov/sra/SRS17748880	Illumina PE	SAMN35220780	PRJNA974496	SRX20453078	68.88	2022
Africa|Malawi|SRR24673459|2022-10-22	Africa	Malawi	SRR24673459	2022-10-22	SRA	Chaguza et al. 2046	https://www.ncbi.nlm.nih.gov/sra/SRS17748878	Illumina PE	SAMN35220779	PRJNA974496	SRX20453077	55.4	2022
Africa|Malawi|SRR24673461|2022-11-18	Africa	Malawi	SRR24673461	2022-11-18	SRA	Chaguza et al. 2047	https://www.ncbi.nlm.nih.gov/sra/SRS17748879	Illumina PE	SAMN35220777	PRJNA974496	SRX20453075	46.1	2022
Africa|Malawi|SRR24673462|2022-11-18	Africa	Malawi	SRR24673462	2022-11-18	SRA	Chaguza et al. 2048	https://www.ncbi.nlm.nih.gov/sra/SRS17748876	Illumina PE	SAMN35220776	PRJNA974496	SRX20453074	65.18	2022
Africa|Malawi|SRR24673463|2022-11-18	Africa	Malawi	SRR24673463	2022-11-18	SRA	Chaguza et al. 2049	https://www.ncbi.nlm.nih.gov/sra/SRS17748875	Illumina PE	SAMN35220775	PRJNA974496	SRX20453073	41.75	2022
Africa|Malawi|SRR24673464|2023-02-15	Africa	Malawi	SRR24673464	2023-02-15	SRA	Chaguza et al. 2050	https://www.ncbi.nlm.nih.gov/sra/SRS17748872	Illumina PE	SAMN35220774	PRJNA974496	SRX20453072	75.55	2023
Africa|Malawi|SRR24673465|2023-02-15	Africa	Malawi	SRR24673465	2023-02-15	SRA	Chaguza et al. 2051	https://www.ncbi.nlm.nih.gov/sra/SRS17748873	Illumina PE	SAMN35220773	PRJNA974496	SRX20453071	57.55	2023
Africa|Malawi|SRR24673466|2022-10-14	Africa	Malawi	SRR24673466	2022-10-14	SRA	Chaguza et al. 2052	https://www.ncbi.nlm.nih.gov/sra/SRS17748871	Illumina PE	SAMN35220772	PRJNA974496	SRX20453070	54.82	2022
Africa|Malawi|SRR24673467|2023-01-10	Africa	Malawi	SRR24673467	2023-01-10	SRA	Chaguza et al. 2053	https://www.ncbi.nlm.nih.gov/sra/SRS17748869	Illumina PE	SAMN35220771	PRJNA974496	SRX20453069	64.69	2023
Africa|Malawi|SRR24673468|2022-10-11	Africa	Malawi	SRR24673468	2022-10-11	SRA	Chaguza et al. 2054	https://www.ncbi.nlm.nih.gov/sra/SRS17748870	Illumina PE	SAMN35220753	PRJNA974496	SRX20453068	62.57	2022
Africa|Malawi|SRR24673469|2023-02-09	Africa	Malawi	SRR24673469	2023-02-09	SRA	Chaguza et al. 2055	https://www.ncbi.nlm.nih.gov/sra/SRS17748874	Illumina PE	SAMN35220770	PRJNA974496	SRX20453067	53.12	2023
Africa|Malawi|SRR24673470|2023-02-03	Africa	Malawi	SRR24673470	2023-02-03	SRA	Chaguza et al. 2056	https://www.ncbi.nlm.nih.gov/sra/SRS17748868	Illumina PE	SAMN35220769	PRJNA974496	SRX20453066	54.5	2023
Africa|Malawi|SRR24673471|2023-02-03	Africa	Malawi	SRR24673471	2023-02-03	SRA	Chaguza et al. 2057	https://www.ncbi.nlm.nih.gov/sra/SRS17748867	Illumina PE	SAMN35220768	PRJNA974496	SRX20453065	59.62	2023
Africa|Malawi|SRR24673472|2023-02-03	Africa	Malawi	SRR24673472	2023-02-03	SRA	Chaguza et al. 2058	https://www.ncbi.nlm.nih.gov/sra/SRS17748862	Illumina PE	SAMN35220767	PRJNA974496	SRX20453064	47	2023
Africa|Malawi|SRR24673473|2023-02-03	Africa	Malawi	SRR24673473	2023-02-03	SRA	Chaguza et al. 2059	https://www.ncbi.nlm.nih.gov/sra/SRS17748866	Illumina PE	SAMN35220766	PRJNA974496	SRX20453063	68.49	2023
Africa|Malawi|SRR24673474|2023-02-03	Africa	Malawi	SRR24673474	2023-02-03	SRA	Chaguza et al. 2060	https://www.ncbi.nlm.nih.gov/sra/SRS17748865	Illumina PE	SAMN35220765	PRJNA974496	SRX20453062	52.07	2023
Africa|Malawi|SRR24673475|2023-02-03	Africa	Malawi	SRR24673475	2023-02-03	SRA	Chaguza et al. 2061	https://www.ncbi.nlm.nih.gov/sra/SRS17748861	Illumina PE	SAMN35220764	PRJNA974496	SRX20453061	56.36	2023
Africa|Malawi|SRR24673477|2022-11-12	Africa	Malawi	SRR24673477	2022-11-12	SRA	Chaguza et al. 2062	https://www.ncbi.nlm.nih.gov/sra/SRS17748860	Illumina PE	SAMN35220762	PRJNA974496	SRX20453059	71.82	2022
Africa|Malawi|SRR24673480|2022-11-08	Africa	Malawi	SRR24673480	2022-11-08	SRA	Chaguza et al. 2063	https://www.ncbi.nlm.nih.gov/sra/SRS17748859	Illumina PE	SAMN35220751	PRJNA974496	SRX20453056	54.19	2022
Africa|Mali|ERR1878149|2006	Africa	Mali	ERR1878149	2006	SRA	Weill et al. Science 2017	https://www.ncbi.nlm.nih.gov/sra/?term=ERR1878149	iLumina PE	SAMEA103900421	PRJEB19893	ERX1938674	280.7	2006
Africa|Mali|ERR1878150|2005	Africa	Mali	ERR1878150	2005	SRA	Weill et al. Science 2017	https://www.ncbi.nlm.nih.gov/sra/?term=ERR1878150	iLumina PE	SAMEA103900422	PRJEB19893	ERX1938675	290.8	2005
Africa|Mali|ERR1880770|2003	Africa	Mali	ERR1880770	2003	SRA	Weill et al. Science 2017	https://www.ncbi.nlm.nih.gov/sra/?term=ERR1880770	iLumina PE	SAMEA103910192	PRJEB19893	ERX1941267	459.1	2003
Africa|Mali|ERR1880771|2003	Africa	Mali	ERR1880771	2003	SRA	Weill et al. Science 2017	https://www.ncbi.nlm.nih.gov/sra/?term=ERR1880771	iLumina PE	SAMEA103910193	PRJEB19893	ERX1941268	325.2	2003
Africa|Mali|ERR976402|1970	Africa	Mali	ERR976402	1970	SRA	Weill et al. Science 2017	https://www.ncbi.nlm.nih.gov/sra/?term=ERR976402	iLumina PE	SAMEA3303409	PRJEB8764	ERX1053379	178.5	1970
Africa|Mali|ERR976472|1970	Africa	Mali	ERR976472	1970	SRA	Weill et al. Science 2017	https://www.ncbi.nlm.nih.gov/sra/?term=ERR976472	iLumina PE	SAMEA3303570	PRJEB8764	ERX1053449	198.4	1970
Africa|Mali|ERR976480|1984	Africa	Mali	ERR976480	1984	SRA	Weill et al. Science 2017	https://www.ncbi.nlm.nih.gov/sra/?term=ERR976480	iLumina PE	SAMEA3303583	PRJEB8764	ERX1053457	199.9	1984
Africa|Mali|ERR976481|1985	Africa	Mali	ERR976481	1985	SRA	Weill et al. Science 2017	https://www.ncbi.nlm.nih.gov/sra/?term=ERR976481	iLumina PE	SAMEA3303584	PRJEB8764	ERX1053458	198.7	1985
Africa|Mali|ERR998673|1995	Africa	Mali	ERR998673	1995	SRA	Weill et al. Science 2017	https://www.ncbi.nlm.nih.gov/sra/?term=ERR998673	iLumina PE	SAMEA3303549	PRJEB8764	ERX1077709	188.3	1995
Africa|Mali|ERR998674|1995	Africa	Mali	ERR998674	1995	SRA	Weill et al. Science 2017	https://www.ncbi.nlm.nih.gov/sra/?term=ERR998674	iLumina PE	SAMEA3303550	PRJEB8764	ERX1077710	167.2	1995
Africa|Mali|ERR998704|1996	Africa	Mali	ERR998704	1996	SRA	Weill et al. Science 2017	https://www.ncbi.nlm.nih.gov/sra/?term=ERR998704	iLumina PE	SAMEA3303604	PRJEB8764	ERX1077740	339.3	1996
Africa|Mauritania|ERR1878556|2005	Africa	Mauritania	ERR1878556	2005	SRA	Weill et al. Science 2017	https://www.ncbi.nlm.nih.gov/sra/?term=ERR1878556	iLumina PE	SAMEA103900808	PRJEB19893	ERX1939081	106.9	2005
Africa|Mauritania|ERR1878557|2006	Africa	Mauritania	ERR1878557	2006	SRA	Weill et al. Science 2017	https://www.ncbi.nlm.nih.gov/sra/?term=ERR1878557	iLumina PE	SAMEA103900809	PRJEB19893	ERX1939082	277.9	2006
Africa|Mauritania|ERR1878558|2006	Africa	Mauritania	ERR1878558	2006	SRA	Weill et al. Science 2017	https://www.ncbi.nlm.nih.gov/sra/?term=ERR1878558	iLumina PE	SAMEA103900810	PRJEB19893	ERX1939083	202.7	2006
Africa|Mauritania|ERR1878559|2005	Africa	Mauritania	ERR1878559	2005	SRA	Weill et al. Science 2017	https://www.ncbi.nlm.nih.gov/sra/?term=ERR1878559	iLumina PE	SAMEA103900811	PRJEB19893	ERX1939084	279.1	2005
Africa|Mauritania|ERR1879598|1996	Africa	Mauritania	ERR1879598	1996	SRA	Weill et al. Science 2017	https://www.ncbi.nlm.nih.gov/sra/?term=ERR1879598	iLumina PE	SAMEA103906381	PRJEB19893	ERX1940123	241.6	1996
Africa|Mauritania|ERR1879599|1996	Africa	Mauritania	ERR1879599	1996	SRA	Weill et al. Science 2017	https://www.ncbi.nlm.nih.gov/sra/?term=ERR1879599	iLumina PE	SAMEA103906382	PRJEB19893	ERX1940122	369.5	1996
Africa|Mauritania|ERR576978|1986	Africa	Mauritania	ERR576978	1986	SRA	Didelot et al. PLoS Genetics 2015	https://www.ncbi.nlm.nih.gov/sra/?term=ERR576978	iLumina PE	SAMEA2696128	PRJEB6864	ERX535384	268.1	1986
Africa|Morocco|ERR976445|1974	Africa	Morocco	ERR976445	1974	SRA	Weill et al. Science 2017	https://www.ncbi.nlm.nih.gov/sra/?term=ERR976445	iLumina PE	SAMEA3303503	PRJEB8764	ERX1053422	165.8	1974
Africa|Morocco|ERR976446|1972	Africa	Morocco	ERR976446	1972	SRA	Weill et al. Science 2017	https://www.ncbi.nlm.nih.gov/sra/?term=ERR976446	iLumina PE	SAMEA3303506	PRJEB8764	ERX1053423	230.6	1972
Africa|Morocco|ERR976447|1972	Africa	Morocco	ERR976447	1972	SRA	Weill et al. Science 2017	https://www.ncbi.nlm.nih.gov/sra/?term=ERR976447	iLumina PE	SAMEA3303507	PRJEB8764	ERX1053424	208.4	1972
Africa|Morocco|ERR976448|1972	Africa	Morocco	ERR976448	1972	SRA	Weill et al. Science 2017	https://www.ncbi.nlm.nih.gov/sra/?term=ERR976448	iLumina PE	SAMEA3303510	PRJEB8764	ERX1053425	212.9	1972
Africa|Morocco|ERR976449|1972	Africa	Morocco	ERR976449	1972	SRA	Weill et al. Science 2017	https://www.ncbi.nlm.nih.gov/sra/?term=ERR976449	iLumina PE	SAMEA3303511	PRJEB8764	ERX1053426	239.6	1972
Africa|Morocco|ERR976450|1972	Africa	Morocco	ERR976450	1972	SRA	Weill et al. Science 2017	https://www.ncbi.nlm.nih.gov/sra/?term=ERR976450	iLumina PE	SAMEA3303513	PRJEB8764	ERX1053427	223.4	1972
Africa|Morocco|ERR976517|1991	Africa	Morocco	ERR976517	1991	SRA	Weill et al. Science 2017	https://www.ncbi.nlm.nih.gov/sra/?term=ERR976517	iLumina PE	SAMEA3303449	PRJEB8764	ERX1053494	209	1991
Africa|Morocco|ERR976518|1991	Africa	Morocco	ERR976518	1991	SRA	Weill et al. Science 2017	https://www.ncbi.nlm.nih.gov/sra/?term=ERR976518	iLumina PE	SAMEA3303451	PRJEB8764	ERX1053495	225.3	1991
Africa|Morocco|ERR976520|1991	Africa	Morocco	ERR976520	1991	SRA	Weill et al. Science 2017	https://www.ncbi.nlm.nih.gov/sra/?term=ERR976520	iLumina PE	SAMEA3303454	PRJEB8764	ERX1053497	175.4	1991
Africa|Morocco|ERR976527|1993	Africa	Morocco	ERR976527	1993	SRA	Weill et al. Science 2017	https://www.ncbi.nlm.nih.gov/sra/?term=ERR976527	iLumina PE	SAMEA3303468	PRJEB8764	ERX1053504	199.5	1993
Africa|Morocco|ERR976541|1994	Africa	Morocco	ERR976541	1994	SRA	Weill et al. Science 2017	https://www.ncbi.nlm.nih.gov/sra/?term=ERR976541	iLumina PE	SAMEA3303497	PRJEB8764	ERX1053518	200.8	1994
Africa|Morocco|ERR998660|1994	Africa	Morocco	ERR998660	1994	SRA	Weill et al. Science 2017	https://www.ncbi.nlm.nih.gov/sra/?term=ERR998660	iLumina PE	SAMEA3303515	PRJEB8764	ERX1077696	218	1994
Africa|Morocco|ERR998661|1994	Africa	Morocco	ERR998661	1994	SRA	Weill et al. Science 2017	https://www.ncbi.nlm.nih.gov/sra/?term=ERR998661	iLumina PE	SAMEA3303517	PRJEB8764	ERX1077697	242.6	1994
Africa|Mozambique|ERR018150|1991	Africa	Mozambique	ERR018150	1991	SRA	Mutreja et al. Nature 2011	https://www.ncbi.nlm.nih.gov/sra/?term=ERR018150	iLumina PE	SAMEA889311	PRJEB2215	ERX2008988	71.3	1991
Africa|Mozambique|ERR018151|1991	Africa	Mozambique	ERR018151	1991	SRA	Mutreja et al. Nature 2011	https://www.ncbi.nlm.nih.gov/sra/?term=ERR018151	iLumina PE	SAMEA889310	PRJEB2215	ERX2008989	109.5	1991
Africa|Mozambique|ERR018152|1991	Africa	Mozambique	ERR018152	1991	SRA	Mutreja et al. Nature 2011	https://www.ncbi.nlm.nih.gov/sra/?term=ERR018152	iLumina PE	SAMEA889347	PRJEB2215	ERX2008990	114.1	1991
Africa|Mozambique|ERR025356|2005	Africa	Mozambique	ERR025356	2005	SRA	Mutreja et al. Nature 2011	https://www.ncbi.nlm.nih.gov/sra/?term=ERR025356	iLumina PE	SAMEA889324	PRJEB2215	ERX2005284	341.9	2005
Africa|Mozambique|ERR025367|2005	Africa	Mozambique	ERR025367	2005	SRA	Mutreja et al. Nature 2011	https://www.ncbi.nlm.nih.gov/sra/?term=ERR025367	iLumina PE	SAMEA889333	PRJEB2215	ERX2005302	161.2	2005
Africa|Mozambique|ERR025377|2005	Africa	Mozambique	ERR025377	2005	SRA	Mutreja et al. Nature 2011	https://www.ncbi.nlm.nih.gov/sra/?term=ERR025377	iLumina PE	SAMEA889332	PRJEB2215	ERX2005274	300.7	2005
Africa|Mozambique|ERR044797|2004	Africa	Mozambique	ERR044797	2004	SRA	Weill et al. Science 2017	https://www.ncbi.nlm.nih.gov/sra/?term=ERR044797	iLumina PE	SAMEA1018487	PRJEB2215	ERX021905	355.4	2004
Africa|Mozambique|ERR1877616|1992	Africa	Mozambique	ERR1877616	1992	SRA	Weill et al. Science 2017	https://www.ncbi.nlm.nih.gov/sra/?term=ERR1877616	iLumina PE	SAMEA103899943	PRJEB19893	ERX1938141	181.3	1992
Africa|Mozambique|ERR1879547|1990	Africa	Mozambique	ERR1879547	1990	SRA	Weill et al. Science 2017	https://www.ncbi.nlm.nih.gov/sra/?term=ERR1879547	iLumina PE	SAMEA103905209	PRJEB19893	ERX1940072	349.4	1990
Africa|Mozambique|ERR1880763|1997	Africa	Mozambique	ERR1880763	1997	SRA	Weill et al. Science 2017	https://www.ncbi.nlm.nih.gov/sra/?term=ERR1880763	iLumina PE	SAMEA103910185	PRJEB19893	ERX1941260	372.8	1997
Africa|Mozambique|ERR2144735|2010	Africa	Mozambique	ERR2144735	2010	SRA	Garrine et al. PLoS Neglect Trop Dis 2017	https://www.ncbi.nlm.nih.gov/sra/?term=ERS1938068	iLumina PE	SAMEA104313090	PRJEB22702	ERX2201268	89.5	2010
Africa|Mozambique|ERR2144750|2010	Africa	Mozambique	ERR2144750	2010	SRA	Garrine et al. PLoS Neglect Trop Dis 2017	https://www.ncbi.nlm.nih.gov/sra/?term=ERS1938072	iLumina PE	SAMEA104313094	PRJEB22702	ERX2201283	77.5	2010
Africa|Mozambique|ERR2144756|2002	Africa	Mozambique	ERR2144756	2002	SRA	Garrine et al. PLoS Neglect Trop Dis 2017	https://www.ncbi.nlm.nih.gov/sra/?term=ERS1938058	iLumina PE	SAMEA104313080	PRJEB22702	ERX2201289	94.7	2002
Africa|Mozambique|ERR2144764|2003	Africa	Mozambique	ERR2144764	2003	SRA	Garrine et al. PLoS Neglect Trop Dis 2017	https://www.ncbi.nlm.nih.gov/sra/?term=ERS1938085	iLumina PE	SAMEA104313107	PRJEB22702	ERX2201297	57.8	2003
Africa|Mozambique|ERR2144779|2003	Africa	Mozambique	ERR2144779	2003	SRA	Garrine et al. PLoS Neglect Trop Dis 2017	https://www.ncbi.nlm.nih.gov/sra/?term=ERS1938079	iLumina PE	SAMEA104313101	PRJEB22702	ERX2201312	73.8	2003
Africa|Mozambique|ERR2144781|2002	Africa	Mozambique	ERR2144781	2002	SRA	Garrine et al. PLoS Neglect Trop Dis 2017	https://www.ncbi.nlm.nih.gov/sra/?term=ERS1938051	iLumina PE	SAMEA104313073	PRJEB22702	ERX2201314	90.7	2002
Africa|Mozambique|ERR2144785|2003	Africa	Mozambique	ERR2144785	2003	SRA	Garrine et al. PLoS Neglect Trop Dis 2017	https://www.ncbi.nlm.nih.gov/sra/?term=ERS1938060	iLumina PE	SAMEA104313082	PRJEB22702	ERX2201318	35	2003
Africa|Mozambique|ERR2144792|2002	Africa	Mozambique	ERR2144792	2002	SRA	Garrine et al. PLoS Neglect Trop Dis 2017	https://www.ncbi.nlm.nih.gov/sra/?term=ERS1938059	iLumina PE	SAMEA104313081	PRJEB22702	ERX2201325	78.3	2002
Africa|Mozambique|ERR976585|1999	Africa	Mozambique	ERR976585	1999	SRA	Weill et al. Science 2017	https://www.ncbi.nlm.nih.gov/sra/?term=ERR976585	iLumina PE	SAMEA3303611	PRJEB8764	ERX1053562	218.8	1999
Africa|Mozambique|ERR976586|1999	Africa	Mozambique	ERR976586	1999	SRA	Weill et al. Science 2017	https://www.ncbi.nlm.nih.gov/sra/?term=ERR976586	iLumina PE	SAMEA3303613	PRJEB8764	ERX1053563	194.1	1999
Africa|Mozambique|ERR976587|1999	Africa	Mozambique	ERR976587	1999	SRA	Weill et al. Science 2017	https://www.ncbi.nlm.nih.gov/sra/?term=ERR976587	iLumina PE	SAMEA3303614	PRJEB8764	ERX1053564	245.6	1999
Africa|Niger|ERR1877637|1999	Africa	Niger	ERR1877637	1999	SRA	Weill et al. Science 2017	https://www.ncbi.nlm.nih.gov/sra/?term=ERR1877637	iLumina PE	SAMEA103900009	PRJEB19893	ERX1938162	216.1	1999
Africa|Niger|ERR1878113|2004	Africa	Niger	ERR1878113	2004	SRA	Weill et al. Science 2017	https://www.ncbi.nlm.nih.gov/sra/?term=ERR1878113	iLumina PE	SAMEA103900388	PRJEB19893	ERX1938638	78	2004
Africa|Niger|ERR1878114|2004	Africa	Niger	ERR1878114	2004	SRA	Weill et al. Science 2017	https://www.ncbi.nlm.nih.gov/sra/?term=ERR1878114	iLumina PE	SAMEA103900389	PRJEB19893	ERX1938639	150	2004
Africa|Niger|ERR1878544|2006	Africa	Niger	ERR1878544	2006	SRA	Weill et al. Science 2017	https://www.ncbi.nlm.nih.gov/sra/?term=ERR1878544	iLumina PE	SAMEA103900796	PRJEB19893	ERX1939069	264.5	2006
Africa|Niger|ERR1878545|2006	Africa	Niger	ERR1878545	2006	SRA	Weill et al. Science 2017	https://www.ncbi.nlm.nih.gov/sra/?term=ERR1878545	iLumina PE	SAMEA103900797	PRJEB19893	ERX1939070	174.8	2006
Africa|Niger|ERR1878565|2008	Africa	Niger	ERR1878565	2008	SRA	Weill et al. Science 2017	https://www.ncbi.nlm.nih.gov/sra/?term=ERR1878565	iLumina PE	SAMEA103900817	PRJEB19893	ERX1939090	118.7	2008
Africa|Niger|ERR1878566|2008	Africa	Niger	ERR1878566	2008	SRA	Weill et al. Science 2017	https://www.ncbi.nlm.nih.gov/sra/?term=ERR1878566	iLumina PE	SAMEA103900818	PRJEB19893	ERX1939091	310.7	2008
Africa|Niger|ERR1878611|2010	Africa	Niger	ERR1878611	2010	SRA	Weill et al. Science 2017	https://www.ncbi.nlm.nih.gov/sra/?term=ERR1878611	iLumina PE	SAMEA103900862	PRJEB19893	ERX1939136	308.3	2010
Africa|Niger|ERR1878612|2010	Africa	Niger	ERR1878612	2010	SRA	Weill et al. Science 2017	https://www.ncbi.nlm.nih.gov/sra/?term=ERR1878612	iLumina PE	SAMEA103900863	PRJEB19893	ERX1939137	270.9	2010
Africa|Niger|ERR976473|1970	Africa	Niger	ERR976473	1970	SRA	Weill et al. Science 2017	https://www.ncbi.nlm.nih.gov/sra/?term=ERR976473	iLumina PE	SAMEA3303572	PRJEB8764	ERX1053450	201.8	1970
Africa|Niger|ERR976474|1970	Africa	Niger	ERR976474	1970	SRA	Weill et al. Science 2017	https://www.ncbi.nlm.nih.gov/sra/?term=ERR976474	iLumina PE	SAMEA3303574	PRJEB8764	ERX1053451	201.2	1970
Africa|Niger|ERR976516|1991	Africa	Niger	ERR976516	1991	SRA	Weill et al. Science 2017	https://www.ncbi.nlm.nih.gov/sra/?term=ERR976516	iLumina PE	SAMEA3303447	PRJEB8764	ERX1053493	244.5	1991
Africa|Niger|ERR998663|1994	Africa	Niger	ERR998663	1994	SRA	Weill et al. Science 2017	https://www.ncbi.nlm.nih.gov/sra/?term=ERR998663	iLumina PE	SAMEA3303521	PRJEB8764	ERX1077699	222.1	1994
Africa|Niger|ERR998686|1995	Africa	Niger	ERR998686	1995	SRA	Weill et al. Science 2017	https://www.ncbi.nlm.nih.gov/sra/?term=ERR998686	iLumina PE	SAMEA3303573	PRJEB8764	ERX1077722	171	1995
Africa|Niger|ERR998689|1996	Africa	Niger	ERR998689	1996	SRA	Weill et al. Science 2017	https://www.ncbi.nlm.nih.gov/sra/?term=ERR998689	iLumina PE	SAMEA3303579	PRJEB8764	ERX1077725	195.6	1996
Africa|Nigeria|ERR1878146|2005	Africa	Nigeria	ERR1878146	2005	SRA	Weill et al. Science 2017	https://www.ncbi.nlm.nih.gov/sra/?term=ERR1878146	iLumina PE	SAMEA103900418	PRJEB19893	ERX1938671	359.2	2005
Africa|Nigeria|ERR1878147|2005	Africa	Nigeria	ERR1878147	2005	SRA	Weill et al. Science 2017	https://www.ncbi.nlm.nih.gov/sra/?term=ERR1878147	iLumina PE	SAMEA103900419	PRJEB19893	ERX1938672	309.5	2005
Africa|Nigeria|ERR1878546|2006	Africa	Nigeria	ERR1878546	2006	SRA	Weill et al. Science 2017	https://www.ncbi.nlm.nih.gov/sra/?term=ERR1878546	iLumina PE	SAMEA103900798	PRJEB19893	ERX1939071	108.9	2006
Africa|Nigeria|ERR1878547|2006	Africa	Nigeria	ERR1878547	2006	SRA	Weill et al. Science 2017	https://www.ncbi.nlm.nih.gov/sra/?term=ERR1878547	iLumina PE	SAMEA103900799	PRJEB19893	ERX1939072	82.8	2006
Africa|Nigeria|ERR1878578|2009	Africa	Nigeria	ERR1878578	2009	SRA	Weill et al. Science 2017	https://www.ncbi.nlm.nih.gov/sra/?term=ERR1878578	iLumina PE	SAMEA103900830	PRJEB19893	ERX1939103	71.4	2009
Africa|Nigeria|ERR1878579|2009	Africa	Nigeria	ERR1878579	2009	SRA	Weill et al. Science 2017	https://www.ncbi.nlm.nih.gov/sra/?term=ERR1878579	iLumina PE	SAMEA103900831	PRJEB19893	ERX1939104	240.9	2009
Africa|Nigeria|ERR1878583|2010	Africa	Nigeria	ERR1878583	2010	SRA	Weill et al. Science 2017	https://www.ncbi.nlm.nih.gov/sra/?term=ERR1878583	iLumina PE	SAMEA103900835	PRJEB19893	ERX1939108	138.2	2010
Africa|Nigeria|ERR1878589|2010	Africa	Nigeria	ERR1878589	2010	SRA	Weill et al. Science 2017	https://www.ncbi.nlm.nih.gov/sra/?term=ERR1878589	iLumina PE	SAMEA103900041	PRJEB19893	ERX1939114	56.4	2010
Africa|Nigeria|ERR1878593|2011	Africa	Nigeria	ERR1878593	2011	SRA	Weill et al. Science 2017	https://www.ncbi.nlm.nih.gov/sra/?term=ERR1878593	iLumina PE	SAMEA103900045	PRJEB19893	ERX1939118	227.3	2011
Africa|Nigeria|ERR1878594|2011	Africa	Nigeria	ERR1878594	2011	SRA	Weill et al. Science 2017	https://www.ncbi.nlm.nih.gov/sra/?term=ERR1878594	iLumina PE	SAMEA103900046	PRJEB19893	ERX1939119	226.7	2011
Africa|Nigeria|ERR1878601|2011	Africa	Nigeria	ERR1878601	2011	SRA	Weill et al. Science 2017	https://www.ncbi.nlm.nih.gov/sra/?term=ERR1878601	iLumina PE	SAMEA103900853	PRJEB19893	ERX1939126	123.3	2011
Africa|Nigeria|ERR1878609|2014	Africa	Nigeria	ERR1878609	2014	SRA	Weill et al. Science 2017	https://www.ncbi.nlm.nih.gov/sra/?term=ERR1878609	iLumina PE	SAMEA103900860	PRJEB19893	ERX1939134	208.8	2014
Africa|Nigeria|ERR1878610|2014	Africa	Nigeria	ERR1878610	2014	SRA	Weill et al. Science 2017	https://www.ncbi.nlm.nih.gov/sra/?term=ERR1878610	iLumina PE	SAMEA103900861	PRJEB19893	ERX1939135	272.1	2014
Africa|Nigeria|ERR1879656|1997	Africa	Nigeria	ERR1879656	1997	SRA	Weill et al. Science 2017	https://www.ncbi.nlm.nih.gov/sra/?term=ERR1879656	iLumina PE	SAMEA103908355	PRJEB19893	ERX1940181	547	1997
Africa|Nigeria|ERR1879657|1997	Africa	Nigeria	ERR1879657	1997	SRA	Weill et al. Science 2017	https://www.ncbi.nlm.nih.gov/sra/?term=ERR1879657	iLumina PE	SAMEA103908356	PRJEB19893	ERX1940182	288.7	1997
Africa|Nigeria|ERR976431|1970	Africa	Nigeria	ERR976431	1970	SRA	Weill et al. Science 2017	https://www.ncbi.nlm.nih.gov/sra/?term=ERR976431	iLumina PE	SAMEA3303475	PRJEB8764	ERX1053408	185.5	1970
Africa|Nigeria|ERR976432|1970	Africa	Nigeria	ERR976432	1970	SRA	Weill et al. Science 2017	https://www.ncbi.nlm.nih.gov/sra/?term=ERR976432	iLumina PE	SAMEA3303476	PRJEB8764	ERX1053409	197	1970
Africa|Nigeria|ERR998692|1996	Africa	Nigeria	ERR998692	1996	SRA	Weill et al. Science 2017	https://www.ncbi.nlm.nih.gov/sra/?term=ERR998692	iLumina PE	SAMEA3303591	PRJEB8764	ERX1077728	183.8	1996
Africa|Nigeria|ERR998705|1996	Africa	Nigeria	ERR998705	1996	SRA	Weill et al. Science 2017	https://www.ncbi.nlm.nih.gov/sra/?term=ERR998705	iLumina PE	SAMEA3303606	PRJEB8764	ERX1077741	201.7	1996
Africa|Nigeria|ERR998706|1996	Africa	Nigeria	ERR998706	1996	SRA	Weill et al. Science 2017	https://www.ncbi.nlm.nih.gov/sra/?term=ERR998706	iLumina PE	SAMEA3303608	PRJEB8764	ERX1077742	250.6	1996
Africa|Nigeria|ERR998707|1996	Africa	Nigeria	ERR998707	1996	SRA	Weill et al. Science 2017	https://www.ncbi.nlm.nih.gov/sra/?term=ERR998707	iLumina PE	SAMEA3303610	PRJEB8764	ERX1077743	215.5	1996
Africa|Nigeria|ERR998709|1996	Africa	Nigeria	ERR998709	1996	SRA	Weill et al. Science 2017	https://www.ncbi.nlm.nih.gov/sra/?term=ERR998709	iLumina PE	SAMEA3303615	PRJEB8764	ERX1077745	253.5	1996
Africa|Republic_of_the_Congo|ERR1878549|2007	Africa	Republic_of_the_Congo	ERR1878549	2007	SRA	Weill et al. Science 2017	https://www.ncbi.nlm.nih.gov/sra/?term=ERR1878549	iLumina PE	SAMEA103900801	PRJEB19893	ERX1939074	244.8	2007
Africa|Republic_of_the_Congo|ERR1878550|2007	Africa	Republic_of_the_Congo	ERR1878550	2007	SRA	Weill et al. Science 2017	https://www.ncbi.nlm.nih.gov/sra/?term=ERR1878550	iLumina PE	SAMEA103900802	PRJEB19893	ERX1939075	33.8	2007
Africa|Republic_of_the_Congo|ERR1879647|1999	Africa	Republic_of_the_Congo	ERR1879647	1999	SRA	Weill et al. Science 2017	https://www.ncbi.nlm.nih.gov/sra/?term=ERR1879647	iLumina PE	SAMEA103908346	PRJEB19893	ERX1940172	399.1	1999
Africa|Republic_of_the_Congo|ERR976559|1998	Africa	Republic_of_the_Congo	ERR976559	1998	SRA	Weill et al. Science 2017	https://www.ncbi.nlm.nih.gov/sra/?term=ERR976559	iLumina PE	SAMEA3303702	PRJEB8764	ERX1053536	226.3	1998
Africa|Republic_of_the_Congo|ERR976560|1998	Africa	Republic_of_the_Congo	ERR976560	1998	SRA	Weill et al. Science 2017	https://www.ncbi.nlm.nih.gov/sra/?term=ERR976560	iLumina PE	SAMEA3303703	PRJEB8764	ERX1053537	258.8	1998
Africa|Rwanda|ERR1877614|1998	Africa	Rwanda	ERR1877614	1998	SRA	Weill et al. Science 2017	https://www.ncbi.nlm.nih.gov/sra/?term=ERR1877614	iLumina PE	SAMEA103899941	PRJEB19893	ERX1938139	354	1998
Africa|Rwanda|ERR1877615|1998	Africa	Rwanda	ERR1877615	1998	SRA	Weill et al. Science 2017	https://www.ncbi.nlm.nih.gov/sra/?term=ERR1877615	iLumina PE	SAMEA103899942	PRJEB19893	ERX1938140	462.7	1998
Africa|Rwanda|ERR1877641|2000	Africa	Rwanda	ERR1877641	2000	SRA	Weill et al. Science 2017	https://www.ncbi.nlm.nih.gov/sra/?term=ERR1877641	iLumina PE	SAMEA103900014	PRJEB19893	ERX1938166	370.4	2000
Africa|Rwanda|ERR1877642|2000	Africa	Rwanda	ERR1877642	2000	SRA	Weill et al. Science 2017	https://www.ncbi.nlm.nih.gov/sra/?term=ERR1877642	iLumina PE	SAMEA103900015	PRJEB19893	ERX1938167	255.4	2000
Africa|Rwanda|ERR976414|1988	Africa	Rwanda	ERR976414	1988	SRA	Weill et al. Science 2017	https://www.ncbi.nlm.nih.gov/sra/?term=ERR976414	iLumina PE	SAMEA3303439	PRJEB8764	ERX1053391	233.1	1988
Africa|Rwanda|ERR976528|1993	Africa	Rwanda	ERR976528	1993	SRA	Weill et al. Science 2017	https://www.ncbi.nlm.nih.gov/sra/?term=ERR976528	iLumina PE	SAMEA3303470	PRJEB8764	ERX1053505	182.1	1993
Africa|Rwanda|ERR976566|1998	Africa	Rwanda	ERR976566	1998	SRA	Weill et al. Science 2017	https://www.ncbi.nlm.nih.gov/sra/?term=ERR976566	iLumina PE	SAMEA3303709	PRJEB8764	ERX1053543	192.1	1998
Africa|Rwanda|ERR976567|1998	Africa	Rwanda	ERR976567	1998	SRA	Weill et al. Science 2017	https://www.ncbi.nlm.nih.gov/sra/?term=ERR976567	iLumina PE	SAMEA3303710	PRJEB8764	ERX1053544	204.9	1998
Africa|Rwanda|ERR976569|1998	Africa	Rwanda	ERR976569	1998	SRA	Weill et al. Science 2017	https://www.ncbi.nlm.nih.gov/sra/?term=ERR976569	iLumina PE	SAMEA3303712	PRJEB8764	ERX1053546	210.7	1998
Africa|Rwanda|ERR998713|1996	Africa	Rwanda	ERR998713	1996	SRA	Weill et al. Science 2017	https://www.ncbi.nlm.nih.gov/sra/?term=ERR998713	iLumina PE	SAMEA3303623	PRJEB8764	ERX1077749	204.2	1996
Africa|Rwanda|ERR998715|1996	Africa	Rwanda	ERR998715	1996	SRA	Weill et al. Science 2017	https://www.ncbi.nlm.nih.gov/sra/?term=ERR998715	iLumina PE	SAMEA3303627	PRJEB8764	ERX1077751	218.5	1996
Africa|Rwanda|ERR998716|1996	Africa	Rwanda	ERR998716	1996	SRA	Weill et al. Science 2017	https://www.ncbi.nlm.nih.gov/sra/?term=ERR998716	iLumina PE	SAMEA3303628	PRJEB8764	ERX1077752	226.8	1996
Africa|Rwanda|ERR998721|1996	Africa	Rwanda	ERR998721	1996	SRA	Weill et al. Science 2017	https://www.ncbi.nlm.nih.gov/sra/?term=ERR998721	iLumina PE	SAMEA3303639	PRJEB8764	ERX1077757	225.7	1996
Africa|Rwanda|ERR998722|1996	Africa	Rwanda	ERR998722	1996	SRA	Weill et al. Science 2017	https://www.ncbi.nlm.nih.gov/sra/?term=ERR998722	iLumina PE	SAMEA3303640	PRJEB8764	ERX1077758	216.6	1996
Africa|Sao_Tome_and_Principe|ERR1879552|1989	Africa	Sao_Tome_and_Principe	ERR1879552	1989	SRA	Weill et al. Science 2017	https://www.ncbi.nlm.nih.gov/sra/?term=ERR1879552	iLumina PE	SAMEA103905214	PRJEB19893	ERX1940077	250.6	1989
Africa|Sao_Tome_and_Principe|ERR1880798|1989	Africa	Sao_Tome_and_Principe	ERR1880798	1989	SRA	Weill et al. Science 2017	https://www.ncbi.nlm.nih.gov/sra/?term=ERR1880798	iLumina PE	SAMEA103910220	PRJEB19893	ERX1941295	391.6	1989
Africa|Senegal|ERR1878117|2004	Africa	Senegal	ERR1878117	2004	SRA	Weill et al. Science 2017	https://www.ncbi.nlm.nih.gov/sra/?term=ERR1878117	iLumina PE	SAMEA103900392	PRJEB19893	ERX1938642	234.5	2004
Africa|Senegal|ERR1878127|2004	Africa	Senegal	ERR1878127	2004	SRA	Weill et al. Science 2017	https://www.ncbi.nlm.nih.gov/sra/?term=ERR1878127	iLumina PE	SAMEA103900402	PRJEB19893	ERX1938652	279.5	2004
Africa|Senegal|ERR1879434|1994	Africa	Senegal	ERR1879434	1994	SRA	Weill et al. Science 2017	https://www.ncbi.nlm.nih.gov/sra/?term=ERR1879434	iLumina PE	SAMEA103905096	PRJEB19893	ERX1939959	207.9	1994
Africa|Senegal|ERR1879586|1974	Africa	Senegal	ERR1879586	1974	SRA	Weill et al. Science 2017	https://www.ncbi.nlm.nih.gov/sra/?term=ERR1879586	iLumina PE	SAMEA103905941	PRJEB19893	ERX1940111	409	1974
Africa|Senegal|ERR976433|1973	Africa	Senegal	ERR976433	1973	SRA	Weill et al. Science 2017	https://www.ncbi.nlm.nih.gov/sra/?term=ERR976433	iLumina PE	SAMEA3303478	PRJEB8764	ERX1053410	233.3	1973
Africa|Senegal|ERR976434|1974	Africa	Senegal	ERR976434	1974	SRA	Weill et al. Science 2017	https://www.ncbi.nlm.nih.gov/sra/?term=ERR976434	iLumina PE	SAMEA3303480	PRJEB8764	ERX1053411	196.9	1974
Africa|Senegal|ERR976435|1972	Africa	Senegal	ERR976435	1972	SRA	Weill et al. Science 2017	https://www.ncbi.nlm.nih.gov/sra/?term=ERR976435	iLumina PE	SAMEA3303482	PRJEB8764	ERX1053412	196.8	1972
Africa|Senegal|ERR976436|1971	Africa	Senegal	ERR976436	1971	SRA	Weill et al. Science 2017	https://www.ncbi.nlm.nih.gov/sra/?term=ERR976436	iLumina PE	SAMEA3303484	PRJEB8764	ERX1053413	179.4	1971
Africa|Senegal|ERR998690|1996	Africa	Senegal	ERR998690	1996	SRA	Weill et al. Science 2017	https://www.ncbi.nlm.nih.gov/sra/?term=ERR998690	iLumina PE	SAMEA3303589	PRJEB8764	ERX1077726	198.6	1996
Africa|Senegal|ERR998691|1996	Africa	Senegal	ERR998691	1996	SRA	Weill et al. Science 2017	https://www.ncbi.nlm.nih.gov/sra/?term=ERR998691	iLumina PE	SAMEA3303590	PRJEB8764	ERX1077727	170	1996
Africa|Senegal|ERR998693|1996	Africa	Senegal	ERR998693	1996	SRA	Weill et al. Science 2017	https://www.ncbi.nlm.nih.gov/sra/?term=ERR998693	iLumina PE	SAMEA3303592	PRJEB8764	ERX1077729	223.9	1996
Africa|Senegal|ERR998695|1996	Africa	Senegal	ERR998695	1996	SRA	Weill et al. Science 2017	https://www.ncbi.nlm.nih.gov/sra/?term=ERR998695	iLumina PE	SAMEA3303594	PRJEB8764	ERX1077731	188.8	1996
Africa|Senegal|ERR998710|1996	Africa	Senegal	ERR998710	1996	SRA	Weill et al. Science 2017	https://www.ncbi.nlm.nih.gov/sra/?term=ERR998710	iLumina PE	SAMEA3303617	PRJEB8764	ERX1077746	213.5	1996
Africa|Senegal|ERR998717|1996	Africa	Senegal	ERR998717	1996	SRA	Weill et al. Science 2017	https://www.ncbi.nlm.nih.gov/sra/?term=ERR998717	iLumina PE	SAMEA3303630	PRJEB8764	ERX1077753	212.8	1996
Africa|Senegal|ERR998718|1996	Africa	Senegal	ERR998718	1996	SRA	Weill et al. Science 2017	https://www.ncbi.nlm.nih.gov/sra/?term=ERR998718	iLumina PE	SAMEA3303633	PRJEB8764	ERX1077754	182.3	1996
Africa|Senegal|ERR998719|1996	Africa	Senegal	ERR998719	1996	SRA	Weill et al. Science 2017	https://www.ncbi.nlm.nih.gov/sra/?term=ERR998719	iLumina PE	SAMEA3303635	PRJEB8764	ERX1077755	237	1996
Africa|Senegal|ERR998720|1996	Africa	Senegal	ERR998720	1996	SRA	Weill et al. Science 2017	https://www.ncbi.nlm.nih.gov/sra/?term=ERR998720	iLumina PE	SAMEA3303637	PRJEB8764	ERX1077756	228	1996
Africa|Sierra_Leone|ERR1878111|2004	Africa	Sierra_Leone	ERR1878111	2004	SRA	Weill et al. Science 2017	https://www.ncbi.nlm.nih.gov/sra/?term=ERR1878111	iLumina PE	SAMEA103900386	PRJEB19893	ERX1938636	238.7	2004
Africa|Sierra_Leone|ERR1878115|2004	Africa	Sierra_Leone	ERR1878115	2004	SRA	Weill et al. Science 2017	https://www.ncbi.nlm.nih.gov/sra/?term=ERR1878115	iLumina PE	SAMEA103900390	PRJEB19893	ERX1938640	221.2	2004
Africa|Sierra_Leone|ERR976398|1970	Africa	Sierra_Leone	ERR976398	1970	SRA	Weill et al. Science 2017	https://www.ncbi.nlm.nih.gov/sra/?term=ERR976398	iLumina PE	SAMEA3303400	PRJEB8764	ERX1053375	224.6	1970
Africa|Sierra_Leone|ERR976475|1970	Africa	Sierra_Leone	ERR976475	1970	SRA	Weill et al. Science 2017	https://www.ncbi.nlm.nih.gov/sra/?term=ERR976475	iLumina PE	SAMEA3303576	PRJEB8764	ERX1053452	208.3	1970
Africa|Sierra_Leone|ERR976477|1986	Africa	Sierra_Leone	ERR976477	1986	SRA	Weill et al. Science 2017	https://www.ncbi.nlm.nih.gov/sra/?term=ERR976477	iLumina PE	SAMEA3303580	PRJEB8764	ERX1053454	195.2	1986
Africa|Sierra_Leone|ERR976580|1998	Africa	Sierra_Leone	ERR976580	1998	SRA	Weill et al. Science 2017	https://www.ncbi.nlm.nih.gov/sra/?term=ERR976580	iLumina PE	SAMEA3303723	PRJEB8764	ERX1053557	189.1	1998
Africa|Sierra_Leone|ERR998675|1995	Africa	Sierra_Leone	ERR998675	1995	SRA	Weill et al. Science 2017	https://www.ncbi.nlm.nih.gov/sra/?term=ERR998675	iLumina PE	SAMEA3303552	PRJEB8764	ERX1077711	196.1	1995
Africa|Somalia|ERR1878094|2003	Africa	Somalia	ERR1878094	2003	SRA	Weill et al. Science 2017	https://www.ncbi.nlm.nih.gov/sra/?term=ERR1878094	iLumina PE	SAMEA103900369	PRJEB19893	ERX1938619	73.9	2003
Africa|Somalia|ERR1878095|2003	Africa	Somalia	ERR1878095	2003	SRA	Weill et al. Science 2017	https://www.ncbi.nlm.nih.gov/sra/?term=ERR1878095	iLumina PE	SAMEA103900370	PRJEB19893	ERX1938620	153.9	2003
Africa|Somalia|ERR1879536|1985	Africa	Somalia	ERR1879536	1985	SRA	Weill et al. Science 2017	https://www.ncbi.nlm.nih.gov/sra/?term=ERR1879536	iLumina PE	SAMEA103905198	PRJEB19893	ERX1940061	279	1985
Africa|Somalia|ERR1879537|1985	Africa	Somalia	ERR1879537	1985	SRA	Weill et al. Science 2017	https://www.ncbi.nlm.nih.gov/sra/?term=ERR1879537	iLumina PE	SAMEA103905199	PRJEB19893	ERX1940062	203.6	1985
Africa|Somalia|ERR1879575|1994	Africa	Somalia	ERR1879575	1994	SRA	Weill et al. Science 2017	https://www.ncbi.nlm.nih.gov/sra/?term=ERR1879575	iLumina PE	SAMEA103905930	PRJEB19893	ERX1940100	514.8	1994
Africa|Somalia|ERR976583|1999	Africa	Somalia	ERR976583	1999	SRA	Weill et al. Science 2017	https://www.ncbi.nlm.nih.gov/sra/?term=ERR976583	iLumina PE	SAMEA3303607	PRJEB8764	ERX1053560	187.9	1999
Africa|Somalia|ERR998732|1997	Africa	Somalia	ERR998732	1997	SRA	Weill et al. Science 2017	https://www.ncbi.nlm.nih.gov/sra/?term=ERR998732	iLumina PE	SAMEA3303650	PRJEB8764	ERX1077768	217.3	1997
Africa|South_Africa|ERR10913347|2023	Africa	South_Africa	ERR10913347	2023	SRA	Smith et al. Emerg Infect Dis. 2023	https://www.ncbi.nlm.nih.gov/sra/?term=ERR10913347	iLumina PE	SAMEA112667186	PRJEB39740	ERX10354383	185.7	2023
Africa|South_Africa|ERR10913490|2023	Africa	South_Africa	ERR10913490	2023	SRA	Smith et al. Emerg Infect Dis. 2023	https://www.ncbi.nlm.nih.gov/sra/?term=ERR10913490	iLumina PE	SAMEA112667495	PRJEB39740	ERX10354449	256	2023
Africa|South_Africa|ERR10913501|2018-10-01	Africa	South_Africa	ERR10913501	2018-10-01	SRA	A Smith NICD	https://www.ncbi.nlm.nih.gov/sra/?term=ERS4937863	iLumina PE	SAMEA7177427	PRJEB39740	ERX10354460	418.9	2018
Africa|South_Africa|ERR11219413|2023-02-05	Africa	South_Africa	ERR11219413	2023-02-05	SRA	Smith et al. Emerg Infect Dis. 2023	https://www.ncbi.nlm.nih.gov/sra/?term=ERR11219413	iLumina PE	SAMEA112897044	PRJEB39740	ERX10645511	281.1	2023
Africa|South_Africa|ERR11219414|2023-02-12	Africa	South_Africa	ERR11219414	2023-02-12	SRA	A Smith NICD	https://www.ncbi.nlm.nih.gov/sra/?term=ERS14903182	iLumina PE	SAMEA112897045	PRJEB39740	ERX10645512	144	2023
Africa|South_Africa|ERR11219415|2023-02-16	Africa	South_Africa	ERR11219415	2023-02-16	SRA	A Smith NICD	https://www.ncbi.nlm.nih.gov/sra/?term=ERS14903183	iLumina PE	SAMEA112897046	PRJEB39740	ERX10645513	161.4	2023
Africa|South_Africa|ERR11219416|2023-02-23	Africa	South_Africa	ERR11219416	2023-02-23	SRA	A Smith NICD	https://www.ncbi.nlm.nih.gov/sra/?term=ERS14903184	iLumina PE	SAMEA112897047	PRJEB39740	ERX10645514	170.3	2023
Africa|South_Africa|ERR11219417|2023-02-01	Africa	South_Africa	ERR11219417	2023-02-01	SRA	Smith et al. Emerg Infect Dis. 2023	https://www.ncbi.nlm.nih.gov/sra/?term=ERR11219417	iLumina PE	SAMEA112897048	PRJEB39740	ERX10645515	368.9	2023
Africa|South_Africa|ERR11219418|2023-02-02	Africa	South_Africa	ERR11219418	2023-02-02	SRA	A Smith NICD	https://www.ncbi.nlm.nih.gov/sra/?term=ERS14903186	iLumina PE	SAMEA112897049	PRJEB39740	ERX10645516	162.2	2023
Africa|South_Africa|ERR11268541|2023-03-21	Africa	South_Africa	ERR11268541	2023-03-21	SRA	A Smith NICD	https://www.ncbi.nlm.nih.gov/sra/?term=ERS14953944	iLumina PE	SAMEA112958523	PRJEB39740	ERX10676138	322.6	2023
Africa|South_Africa|ERR11268542|2023-03-19	Africa	South_Africa	ERR11268542	2023-03-19	SRA	A Smith NICD	https://www.ncbi.nlm.nih.gov/sra/?term=ERS14953945	iLumina PE	SAMEA112958524	PRJEB39740	ERX10676139	473.9	2023
Africa|South_Africa|ERR11493402|2023-05-12	Africa	South_Africa	ERR11493402	2023-05-12	SRA	A Smith NICD	https://www.ncbi.nlm.nih.gov/sra/?term=ERS15554882	iLumina PE	SAMEA113558734	PRJEB39740	ERX10899578	120.5	2023
Africa|South_Africa|ERR11493403|2023-05-16	Africa	South_Africa	ERR11493403	2023-05-16	SRA	A Smith NICD	https://www.ncbi.nlm.nih.gov/sra/?term=ERS15554883	iLumina PE	SAMEA113558735	PRJEB39740	ERX10899579	163.5	2023
Africa|South_Africa|ERR11493404|2023-05-15	Africa	South_Africa	ERR11493404	2023-05-15	SRA	A Smith NICD	https://www.ncbi.nlm.nih.gov/sra/?term=ERS15554884	iLumina PE	SAMEA113558736	PRJEB39740	ERX10899580	178.5	2023
Africa|South_Africa|ERR11493405|2023-05-18	Africa	South_Africa	ERR11493405	2023-05-18	SRA	A Smith NICD	https://www.ncbi.nlm.nih.gov/sra/?term=ERS15554885	iLumina PE	SAMEA113558737	PRJEB39740	ERX10899581	126.6	2023
Africa|South_Africa|ERR11672896|2023-05-20	Africa	South_Africa	ERR11672896	2023-05-20	SRA	A Smith NICD	https://www.ncbi.nlm.nih.gov/sra/?term=ERS15990272	iLumina PE	SAMEA114006398	PRJEB39740	ERX11073910	115	2023
Africa|South_Africa|ERR11672897|2023-05-20	Africa	South_Africa	ERR11672897	2023-05-20	SRA	A Smith NICD	https://www.ncbi.nlm.nih.gov/sra/?term=ERS15990273	iLumina PE	SAMEA114006399	PRJEB39740	ERX11073911	133.3	2023
Africa|South_Africa|ERR11672898|2023-05-19	Africa	South_Africa	ERR11672898	2023-05-19	SRA	A Smith NICD	https://www.ncbi.nlm.nih.gov/sra/?term=ERS15990274	iLumina PE	SAMEA114006400	PRJEB39740	ERX11073912	216.5	2023
Africa|South_Africa|ERR11672899|2023-05-19	Africa	South_Africa	ERR11672899	2023-05-19	SRA	A Smith NICD	https://www.ncbi.nlm.nih.gov/sra/?term=ERS15990275	iLumina PE	SAMEA114006401	PRJEB39740	ERX11073913	268.2	2023
Africa|South_Africa|ERR11672900|2023-05-20	Africa	South_Africa	ERR11672900	2023-05-20	SRA	A Smith NICD	https://www.ncbi.nlm.nih.gov/sra/?term=ERS15990276	iLumina PE	SAMEA114006402	PRJEB39740	ERX11073914	203.9	2023
Africa|South_Africa|ERR11672901|2023-05-19	Africa	South_Africa	ERR11672901	2023-05-19	SRA	A Smith NICD	https://www.ncbi.nlm.nih.gov/sra/?term=ERS15990277	iLumina PE	SAMEA114006403	PRJEB39740	ERX11073915	115	2023
Africa|South_Africa|ERR11672902|2023-05-19	Africa	South_Africa	ERR11672902	2023-05-19	SRA	A Smith NICD	https://www.ncbi.nlm.nih.gov/sra/?term=ERS15990278	iLumina PE	SAMEA114006404	PRJEB39740	ERX11073916	142	2023
Africa|South_Africa|ERR11672903|2023-05-19	Africa	South_Africa	ERR11672903	2023-05-19	SRA	A Smith NICD	https://www.ncbi.nlm.nih.gov/sra/?term=ERS15990279	iLumina PE	SAMEA114006405	PRJEB39740	ERX11073917	125.4	2023
Africa|South_Africa|ERR11672905|2023-05-20	Africa	South_Africa	ERR11672905	2023-05-20	SRA	A Smith NICD	https://www.ncbi.nlm.nih.gov/sra/?term=ERS15990281	iLumina PE	SAMEA114006407	PRJEB39740	ERX11073919	108.3	2023
Africa|South_Africa|ERR11672906|2023-05-18	Africa	South_Africa	ERR11672906	2023-05-18	SRA	A Smith NICD	https://www.ncbi.nlm.nih.gov/sra/?term=ERS15990282	iLumina PE	SAMEA114006408	PRJEB39740	ERX11073920	124	2023
Africa|South_Africa|ERR11672907|2023-05-20	Africa	South_Africa	ERR11672907	2023-05-20	SRA	A Smith NICD	https://www.ncbi.nlm.nih.gov/sra/?term=ERS15990283	iLumina PE	SAMEA114006409	PRJEB39740	ERX11073921	145	2023
Africa|South_Africa|ERR11672908|2023-05-17	Africa	South_Africa	ERR11672908	2023-05-17	SRA	A Smith NICD	https://www.ncbi.nlm.nih.gov/sra/?term=ERS15990284	iLumina PE	SAMEA114006410	PRJEB39740	ERX11073922	110	2023
Africa|South_Africa|ERR11672909|2023-05-11	Africa	South_Africa	ERR11672909	2023-05-11	SRA	A Smith NICD	https://www.ncbi.nlm.nih.gov/sra/?term=ERS15990285	iLumina PE	SAMEA114006411	PRJEB39740	ERX11073923	117.1	2023
Africa|South_Africa|ERR11672910|2023-05-18	Africa	South_Africa	ERR11672910	2023-05-18	SRA	A Smith NICD	https://www.ncbi.nlm.nih.gov/sra/?term=ERS15990286	iLumina PE	SAMEA114006412	PRJEB39740	ERX11073924	122.8	2023
Africa|South_Africa|ERR11672911|2023-05-18	Africa	South_Africa	ERR11672911	2023-05-18	SRA	A Smith NICD	https://www.ncbi.nlm.nih.gov/sra/?term=ERS15990287	iLumina PE	SAMEA114006413	PRJEB39740	ERX11073925	164.2	2023
Africa|South_Africa|ERR11672912|2023-05-18	Africa	South_Africa	ERR11672912	2023-05-18	SRA	A Smith NICD	https://www.ncbi.nlm.nih.gov/sra/?term=ERS15990288	iLumina PE	SAMEA114006414	PRJEB39740	ERX11073926	166.2	2023
Africa|South_Africa|ERR11672913|2023-05-18	Africa	South_Africa	ERR11672913	2023-05-18	SRA	A Smith NICD	https://www.ncbi.nlm.nih.gov/sra/?term=ERS15990289	iLumina PE	SAMEA114006415	PRJEB39740	ERX11073927	121.6	2023
Africa|South_Africa|ERR11672914|2023-05-18	Africa	South_Africa	ERR11672914	2023-05-18	SRA	A Smith NICD	https://www.ncbi.nlm.nih.gov/sra/?term=ERS15990290	iLumina PE	SAMEA114006416	PRJEB39740	ERX11073928	122.1	2023
Africa|South_Africa|ERR11672915|2023-05-18	Africa	South_Africa	ERR11672915	2023-05-18	SRA	A Smith NICD	https://www.ncbi.nlm.nih.gov/sra/?term=ERS15990291	iLumina PE	SAMEA114006417	PRJEB39740	ERX11073929	123	2023
Africa|South_Africa|ERR11672916|2023-05-18	Africa	South_Africa	ERR11672916	2023-05-18	SRA	A Smith NICD	https://www.ncbi.nlm.nih.gov/sra/?term=ERS15990292	iLumina PE	SAMEA114006418	PRJEB39740	ERX11073930	124.8	2023
Africa|South_Africa|ERR11672917|2023-05-18	Africa	South_Africa	ERR11672917	2023-05-18	SRA	A Smith NICD	https://www.ncbi.nlm.nih.gov/sra/?term=ERS15990293	iLumina PE	SAMEA114006419	PRJEB39740	ERX11073931	135.2	2023
Africa|South_Africa|ERR11672918|2023-06-01	Africa	South_Africa	ERR11672918	2023-06-01	SRA	A Smith NICD	https://www.ncbi.nlm.nih.gov/sra/?term=ERS15990294	iLumina PE	SAMEA114006420	PRJEB39740	ERX11073932	166.6	2023
Africa|South_Africa|ERR11672919|2023-05-31	Africa	South_Africa	ERR11672919	2023-05-31	SRA	A Smith NICD	https://www.ncbi.nlm.nih.gov/sra/?term=ERS15990295	iLumina PE	SAMEA114006421	PRJEB39740	ERX11073933	171.2	2023
Africa|South_Africa|ERR11672920|2023-05-29	Africa	South_Africa	ERR11672920	2023-05-29	SRA	A Smith NICD	https://www.ncbi.nlm.nih.gov/sra/?term=ERS15990296	iLumina PE	SAMEA114006422	PRJEB39740	ERX11073934	221.1	2023
Africa|South_Africa|ERR11672921|2023-05-22	Africa	South_Africa	ERR11672921	2023-05-22	SRA	A Smith NICD	https://www.ncbi.nlm.nih.gov/sra/?term=ERS15990297	iLumina PE	SAMEA114006423	PRJEB39740	ERX11073935	193.7	2023
Africa|South_Africa|ERR11672922|2023-05-22	Africa	South_Africa	ERR11672922	2023-05-22	SRA	A Smith NICD	https://www.ncbi.nlm.nih.gov/sra/?term=ERS15990298	iLumina PE	SAMEA114006424	PRJEB39740	ERX11073936	230.4	2023
Africa|South_Africa|ERR11672923|2023-05-19	Africa	South_Africa	ERR11672923	2023-05-19	SRA	A Smith NICD	https://www.ncbi.nlm.nih.gov/sra/?term=ERS15990299	iLumina PE	SAMEA114006425	PRJEB39740	ERX11073937	177.2	2023
Africa|South_Africa|ERR11672924|2023-05-17	Africa	South_Africa	ERR11672924	2023-05-17	SRA	A Smith NICD	https://www.ncbi.nlm.nih.gov/sra/?term=ERS15990300	iLumina PE	SAMEA114006426	PRJEB39740	ERX11073938	216.6	2023
Africa|South_Africa|ERR11672925|2023-05-19	Africa	South_Africa	ERR11672925	2023-05-19	SRA	A Smith NICD	https://www.ncbi.nlm.nih.gov/sra/?term=ERS15990301	iLumina PE	SAMEA114006427	PRJEB39740	ERX11073939	221.7	2023
Africa|South_Africa|ERR11672926|2023-05-19	Africa	South_Africa	ERR11672926	2023-05-19	SRA	A Smith NICD	https://www.ncbi.nlm.nih.gov/sra/?term=ERS15990302	iLumina PE	SAMEA114006428	PRJEB39740	ERX11073940	247.2	2023
Africa|South_Africa|ERR11672927|2023-05-19	Africa	South_Africa	ERR11672927	2023-05-19	SRA	A Smith NICD	https://www.ncbi.nlm.nih.gov/sra/?term=ERS15990303	iLumina PE	SAMEA114006429	PRJEB39740	ERX11073941	274.2	2023
Africa|South_Africa|ERR11672928|2023-05-19	Africa	South_Africa	ERR11672928	2023-05-19	SRA	A Smith NICD	https://www.ncbi.nlm.nih.gov/sra/?term=ERS15990304	iLumina PE	SAMEA114006430	PRJEB39740	ERX11073942	219.5	2023
Africa|South_Africa|ERR11672929|2023-05-20	Africa	South_Africa	ERR11672929	2023-05-20	SRA	A Smith NICD	https://www.ncbi.nlm.nih.gov/sra/?term=ERS15990305	iLumina PE	SAMEA114006431	PRJEB39740	ERX11073943	265.9	2023
Africa|South_Africa|ERR11672930|2023-05-20	Africa	South_Africa	ERR11672930	2023-05-20	SRA	A Smith NICD	https://www.ncbi.nlm.nih.gov/sra/?term=ERS15990306	iLumina PE	SAMEA114006432	PRJEB39740	ERX11073944	283.2	2023
Africa|South_Africa|ERR11672931|2023-05-20	Africa	South_Africa	ERR11672931	2023-05-20	SRA	A Smith NICD	https://www.ncbi.nlm.nih.gov/sra/?term=ERS15990307	iLumina PE	SAMEA114006433	PRJEB39740	ERX11073945	238.5	2023
Africa|South_Africa|ERR11672932|2023-05-20	Africa	South_Africa	ERR11672932	2023-05-20	SRA	A Smith NICD	https://www.ncbi.nlm.nih.gov/sra/?term=ERS15990308	iLumina PE	SAMEA114006434	PRJEB39740	ERX11073946	210.4	2023
Africa|South_Africa|ERR11672933|2023-05-20	Africa	South_Africa	ERR11672933	2023-05-20	SRA	A Smith NICD	https://www.ncbi.nlm.nih.gov/sra/?term=ERS15990309	iLumina PE	SAMEA114006435	PRJEB39740	ERX11073947	265.2	2023
Africa|South_Africa|ERR11672934|2023-05-18	Africa	South_Africa	ERR11672934	2023-05-18	SRA	A Smith NICD	https://www.ncbi.nlm.nih.gov/sra/?term=ERS15990310	iLumina PE	SAMEA114006436	PRJEB39740	ERX11073948	240.7	2023
Africa|South_Africa|ERR11672935|2023-05-20	Africa	South_Africa	ERR11672935	2023-05-20	SRA	A Smith NICD	https://www.ncbi.nlm.nih.gov/sra/?term=ERS15990311	iLumina PE	SAMEA114006437	PRJEB39740	ERX11073949	255.1	2023
Africa|South_Africa|ERR11672936|2023-05-22	Africa	South_Africa	ERR11672936	2023-05-22	SRA	A Smith NICD	https://www.ncbi.nlm.nih.gov/sra/?term=ERS15990312	iLumina PE	SAMEA114006438	PRJEB39740	ERX11073950	253.6	2023
Africa|South_Africa|ERR11672937|2023-05-20	Africa	South_Africa	ERR11672937	2023-05-20	SRA	A Smith NICD	https://www.ncbi.nlm.nih.gov/sra/?term=ERS15990313	iLumina PE	SAMEA114006439	PRJEB39740	ERX11073951	257.2	2023
Africa|South_Africa|ERR11672938|2023-05-21	Africa	South_Africa	ERR11672938	2023-05-21	SRA	A Smith NICD	https://www.ncbi.nlm.nih.gov/sra/?term=ERS15990314	iLumina PE	SAMEA114006440	PRJEB39740	ERX11073952	231.6	2023
Africa|South_Africa|ERR11672939|2023-05-21	Africa	South_Africa	ERR11672939	2023-05-21	SRA	A Smith NICD	https://www.ncbi.nlm.nih.gov/sra/?term=ERS15990315	iLumina PE	SAMEA114006441	PRJEB39740	ERX11073953	270.7	2023
Africa|South_Africa|ERR11672940|2023-05-22	Africa	South_Africa	ERR11672940	2023-05-22	SRA	A Smith NICD	https://www.ncbi.nlm.nih.gov/sra/?term=ERS15990316	iLumina PE	SAMEA114006442	PRJEB39740	ERX11073954	208.6	2023
Africa|South_Africa|ERR11672941|2023-05-21	Africa	South_Africa	ERR11672941	2023-05-21	SRA	A Smith NICD	https://www.ncbi.nlm.nih.gov/sra/?term=ERS15990317	iLumina PE	SAMEA114006443	PRJEB39740	ERX11073955	227.4	2023
Africa|South_Africa|ERR11672942|2023-05-22	Africa	South_Africa	ERR11672942	2023-05-22	SRA	A Smith NICD	https://www.ncbi.nlm.nih.gov/sra/?term=ERS15990318	iLumina PE	SAMEA114006444	PRJEB39740	ERX11080336	199.3	2023
Africa|South_Africa|ERR11672943|2023-05-22	Africa	South_Africa	ERR11672943	2023-05-22	SRA	A Smith NICD	https://www.ncbi.nlm.nih.gov/sra/?term=ERS15990319	iLumina PE	SAMEA114006445	PRJEB39740	ERX11073957	266.5	2023
Africa|South_Africa|ERR11672944|2023-05-22	Africa	South_Africa	ERR11672944	2023-05-22	SRA	A Smith NICD	https://www.ncbi.nlm.nih.gov/sra/?term=ERS15990320	iLumina PE	SAMEA114006446	PRJEB39740	ERX11073958	230.6	2023
Africa|South_Africa|ERR11672945|2023-05-22	Africa	South_Africa	ERR11672945	2023-05-22	SRA	A Smith NICD	https://www.ncbi.nlm.nih.gov/sra/?term=ERS15990321	iLumina PE	SAMEA114006447	PRJEB39740	ERX11073959	238.4	2023
Africa|South_Africa|ERR11672946|2023-05-22	Africa	South_Africa	ERR11672946	2023-05-22	SRA	A Smith NICD	https://www.ncbi.nlm.nih.gov/sra/?term=ERS15990322	iLumina PE	SAMEA114006448	PRJEB39740	ERX11073960	217.9	2023
Africa|South_Africa|ERR11672947|2023-05-21	Africa	South_Africa	ERR11672947	2023-05-21	SRA	A Smith NICD	https://www.ncbi.nlm.nih.gov/sra/?term=ERS15990323	iLumina PE	SAMEA114006449	PRJEB39740	ERX11073961	286.1	2023
Africa|South_Africa|ERR11672948|2023-05-22	Africa	South_Africa	ERR11672948	2023-05-22	SRA	A Smith NICD	https://www.ncbi.nlm.nih.gov/sra/?term=ERS15990324	iLumina PE	SAMEA114006450	PRJEB39740	ERX11073962	240.1	2023
Africa|South_Africa|ERR11672949|2023-05-22	Africa	South_Africa	ERR11672949	2023-05-22	SRA	A Smith NICD	https://www.ncbi.nlm.nih.gov/sra/?term=ERS15990325	iLumina PE	SAMEA114006451	PRJEB39740	ERX11073963	259.7	2023
Africa|South_Africa|ERR11672950|2023-05-22	Africa	South_Africa	ERR11672950	2023-05-22	SRA	A Smith NICD	https://www.ncbi.nlm.nih.gov/sra/?term=ERS15990326	iLumina PE	SAMEA114006452	PRJEB39740	ERX11073964	240.5	2023
Africa|South_Africa|ERR11672951|2023-05-23	Africa	South_Africa	ERR11672951	2023-05-23	SRA	A Smith NICD	https://www.ncbi.nlm.nih.gov/sra/?term=ERS15990327	iLumina PE	SAMEA114006453	PRJEB39740	ERX11073965	245.2	2023
Africa|South_Africa|ERR11672952|2023-05-21	Africa	South_Africa	ERR11672952	2023-05-21	SRA	A Smith NICD	https://www.ncbi.nlm.nih.gov/sra/?term=ERS15990328	iLumina PE	SAMEA114006454	PRJEB39740	ERX11073966	232.9	2023
Africa|South_Africa|ERR11672953|2023-05-23	Africa	South_Africa	ERR11672953	2023-05-23	SRA	A Smith NICD	https://www.ncbi.nlm.nih.gov/sra/?term=ERS15990329	iLumina PE	SAMEA114006455	PRJEB39740	ERX11073967	245.6	2023
Africa|South_Africa|ERR11672954|2023-05-23	Africa	South_Africa	ERR11672954	2023-05-23	SRA	A Smith NICD	https://www.ncbi.nlm.nih.gov/sra/?term=ERS15990330	iLumina PE	SAMEA114006456	PRJEB39740	ERX11073968	304.9	2023
Africa|South_Africa|ERR11679330|2023-05-25	Africa	South_Africa	ERR11679330	2023-05-25	SRA	A Smith NICD	https://www.ncbi.nlm.nih.gov/sra/?term=ERS15993566	iLumina PE	SAMEA114009703	PRJEB39740	ERX11080331	227.3	2023
Africa|South_Africa|ERR11679332|2023-05-27	Africa	South_Africa	ERR11679332	2023-05-27	SRA	A Smith NICD	https://www.ncbi.nlm.nih.gov/sra/?term=ERS15993568	iLumina PE	SAMEA114009705	PRJEB39740	ERX11080333	242.1	2023
Africa|South_Africa|ERR11679333|2023-05-23	Africa	South_Africa	ERR11679333	2023-05-23	SRA	A Smith NICD	https://www.ncbi.nlm.nih.gov/sra/?term=ERS15993569	iLumina PE	SAMEA114009706	PRJEB39740	ERX11080334	197.7	2023
Africa|South_Africa|ERR11679334|2023-05-24	Africa	South_Africa	ERR11679334	2023-05-24	SRA	A Smith NICD	https://www.ncbi.nlm.nih.gov/sra/?term=ERS15993570	iLumina PE	SAMEA114009707	PRJEB39740	ERX11080335	220.5	2023
Africa|South_Africa|ERR11679335|2023-05-25	Africa	South_Africa	ERR11679335	2023-05-25	SRA	A Smith NICD	https://www.ncbi.nlm.nih.gov/sra/?term=ERS15993571	iLumina PE	SAMEA114009708	PRJEB39740	ERX11080336	149.4	2023
Africa|South_Africa|ERR11679336|2023-05-25	Africa	South_Africa	ERR11679336	2023-05-25	SRA	A Smith NICD	https://www.ncbi.nlm.nih.gov/sra/?term=ERS15993572	iLumina PE	SAMEA114009709	PRJEB39740	ERX11080337	170.9	2023
Africa|South_Africa|ERR11679337|2023-05-23	Africa	South_Africa	ERR11679337	2023-05-23	SRA	A Smith NICD	https://www.ncbi.nlm.nih.gov/sra/?term=ERS15993573	iLumina PE	SAMEA114009710	PRJEB39740	ERX11080338	117.2	2023
Africa|South_Africa|ERR11679338|2023-05-24	Africa	South_Africa	ERR11679338	2023-05-24	SRA	A Smith NICD	https://www.ncbi.nlm.nih.gov/sra/?term=ERS15993574	iLumina PE	SAMEA114009711	PRJEB39740	ERX11080339	189.2	2023
Africa|South_Africa|ERR11679339|2023-05-25	Africa	South_Africa	ERR11679339	2023-05-25	SRA	A Smith NICD	https://www.ncbi.nlm.nih.gov/sra/?term=ERS15993575	iLumina PE	SAMEA114009712	PRJEB39740	ERX11080340	119.3	2023
Africa|South_Africa|ERR11679340|2023-05-26	Africa	South_Africa	ERR11679340	2023-05-26	SRA	A Smith NICD	https://www.ncbi.nlm.nih.gov/sra/?term=ERS15993576	iLumina PE	SAMEA114009713	PRJEB39740	ERX11080341	282.2	2023
Africa|South_Africa|ERR11679342|2023-05-26	Africa	South_Africa	ERR11679342	2023-05-26	SRA	A Smith NICD	https://www.ncbi.nlm.nih.gov/sra/?term=ERS15993578	iLumina PE	SAMEA114009715	PRJEB39740	ERX11080343	197.2	2023
Africa|South_Africa|ERR11679343|2023-05-23	Africa	South_Africa	ERR11679343	2023-05-23	SRA	A Smith NICD	https://www.ncbi.nlm.nih.gov/sra/?term=ERS15993579	iLumina PE	SAMEA114009716	PRJEB39740	ERX11080344	173	2023
Africa|South_Africa|ERR11679344|2023-05-22	Africa	South_Africa	ERR11679344	2023-05-22	SRA	A Smith NICD	https://www.ncbi.nlm.nih.gov/sra/?term=ERS15993580	iLumina PE	SAMEA114009717	PRJEB39740	ERX11080345	220.1	2023
Africa|South_Africa|ERR11679345|2023-05-22	Africa	South_Africa	ERR11679345	2023-05-22	SRA	A Smith NICD	https://www.ncbi.nlm.nih.gov/sra/?term=ERS15993581	iLumina PE	SAMEA114009718	PRJEB39740	ERX11080346	226.4	2023
Africa|South_Africa|ERR11679346|2023-05-22	Africa	South_Africa	ERR11679346	2023-05-22	SRA	A Smith NICD	https://www.ncbi.nlm.nih.gov/sra/?term=ERS15993582	iLumina PE	SAMEA114009729	PRJEB39740	ERX11080347	243.4	2023
Africa|South_Africa|ERR11679347|2023-05-18	Africa	South_Africa	ERR11679347	2023-05-18	SRA	A Smith NICD	https://www.ncbi.nlm.nih.gov/sra/?term=ERS15993583	iLumina PE	SAMEA114009720	PRJEB39740	ERX11080348	263.1	2023
Africa|South_Africa|ERR11679348|2023-05-22	Africa	South_Africa	ERR11679348	2023-05-22	SRA	A Smith NICD	https://www.ncbi.nlm.nih.gov/sra/?term=ERS15993584	iLumina PE	SAMEA114009721	PRJEB39740	ERX11080349	272.2	2023
Africa|South_Africa|ERR11679349|2023-05-20	Africa	South_Africa	ERR11679349	2023-05-20	SRA	A Smith NICD	https://www.ncbi.nlm.nih.gov/sra/?term=ERS15993585	iLumina PE	SAMEA114009722	PRJEB39740	ERX11080350	289.2	2023
Africa|South_Africa|ERR11679350|2023-05-22	Africa	South_Africa	ERR11679350	2023-05-22	SRA	A Smith NICD	https://www.ncbi.nlm.nih.gov/sra/?term=ERS15993586	iLumina PE	SAMEA114009723	PRJEB39740	ERX11080351	297.1	2023
Africa|South_Africa|ERR11679351|2023-05-23	Africa	South_Africa	ERR11679351	2023-05-23	SRA	A Smith NICD	https://www.ncbi.nlm.nih.gov/sra/?term=ERS15993587	iLumina PE	SAMEA114009724	PRJEB39740	ERX11080352	193.3	2023
Africa|South_Africa|ERR11679352|2023-05-24	Africa	South_Africa	ERR11679352	2023-05-24	SRA	A Smith NICD	https://www.ncbi.nlm.nih.gov/sra/?term=ERS15993588	iLumina PE	SAMEA114009725	PRJEB39740	ERX11080353	232.7	2023
Africa|South_Africa|ERR11679353|2023-05-23	Africa	South_Africa	ERR11679353	2023-05-23	SRA	A Smith NICD	https://www.ncbi.nlm.nih.gov/sra/?term=ERS15993589	iLumina PE	SAMEA114009726	PRJEB39740	ERX11080354	128.3	2023
Africa|South_Africa|ERR11679354|2023-05-23	Africa	South_Africa	ERR11679354	2023-05-23	SRA	A Smith NICD	https://www.ncbi.nlm.nih.gov/sra/?term=ERS15993590	iLumina PE	SAMEA114009727	PRJEB39740	ERX11080355	181.1	2023
Africa|South_Africa|ERR11679355|2023-05-23	Africa	South_Africa	ERR11679355	2023-05-23	SRA	A Smith NICD	https://www.ncbi.nlm.nih.gov/sra/?term=ERS15993591	iLumina PE	SAMEA114009728	PRJEB39740	ERX11080356	195.1	2023
Africa|South_Africa|ERR11679356|2023-05-23	Africa	South_Africa	ERR11679356	2023-05-23	SRA	A Smith NICD	https://www.ncbi.nlm.nih.gov/sra/?term=ERS15993592	iLumina PE	SAMEA114009729	PRJEB39740	ERX11080357	244.2	2023
Africa|South_Africa|ERR11679357|2023-05-23	Africa	South_Africa	ERR11679357	2023-05-23	SRA	A Smith NICD	https://www.ncbi.nlm.nih.gov/sra/?term=ERS15993593	iLumina PE	SAMEA114009730	PRJEB39740	ERX11080358	150.4	2023
Africa|South_Africa|ERR11679358|2023-05-24	Africa	South_Africa	ERR11679358	2023-05-24	SRA	A Smith NICD	https://www.ncbi.nlm.nih.gov/sra/?term=ERS15993594	iLumina PE	SAMEA114009731	PRJEB39740	ERX11080359	151.6	2023
Africa|South_Africa|ERR11679359|2023-05-23	Africa	South_Africa	ERR11679359	2023-05-23	SRA	A Smith NICD	https://www.ncbi.nlm.nih.gov/sra/?term=ERS15993595	iLumina PE	SAMEA114009732	PRJEB39740	ERX11080360	176.3	2023
Africa|South_Africa|ERR11679360|2023-05-22	Africa	South_Africa	ERR11679360	2023-05-22	SRA	A Smith NICD	https://www.ncbi.nlm.nih.gov/sra/?term=ERS15993596	iLumina PE	SAMEA114009733	PRJEB39740	ERX11080361	114	2023
Africa|South_Africa|ERR11679361|2023-05-25	Africa	South_Africa	ERR11679361	2023-05-25	SRA	A Smith NICD	https://www.ncbi.nlm.nih.gov/sra/?term=ERS15993597	iLumina PE	SAMEA114009734	PRJEB39740	ERX11080362	114	2023
Africa|South_Africa|ERR11679362|2023-05-24	Africa	South_Africa	ERR11679362	2023-05-24	SRA	A Smith NICD	https://www.ncbi.nlm.nih.gov/sra/?term=ERS15993598	iLumina PE	SAMEA114009735	PRJEB39740	ERX11080363	152.1	2023
Africa|South_Africa|ERR11679363|2023-05-25	Africa	South_Africa	ERR11679363	2023-05-25	SRA	A Smith NICD	https://www.ncbi.nlm.nih.gov/sra/?term=ERS15993599	iLumina PE	SAMEA114009736	PRJEB39740	ERX11080364	153.9	2023
Africa|South_Africa|ERR11679364|2023-05-24	Africa	South_Africa	ERR11679364	2023-05-24	SRA	A Smith NICD	https://www.ncbi.nlm.nih.gov/sra/?term=ERS15993600	iLumina PE	SAMEA114009737	PRJEB39740	ERX11080365	166	2023
Africa|South_Africa|ERR11713376|2023-05-26	Africa	South_Africa	ERR11713376	2023-05-26	SRA	A Smith NICD	https://www.ncbi.nlm.nih.gov/sra/?term=ERS16049962	iLumina PE	SAMEA114066550	PRJEB39740	ERX11114253	190.1	2023
Africa|South_Africa|ERR11810285|2023-06-02	Africa	South_Africa	ERR11810285	2023-06-02	SRA	A Smith NICD	https://www.ncbi.nlm.nih.gov/sra/?term=ERS16232379	iLumina PE	SAMEA114245571	PRJEB39740	ERX11208629	113.7	2023
Africa|South_Africa|ERR11872821|2023-06-02	Africa	South_Africa	ERR11872821	2023-06-02	SRA	A Smith NICD	https://www.ncbi.nlm.nih.gov/sra/?term=ERS16284795	iLumina PE	SAMEA114295687	PRJEB39740	ERX11270261	186.1	2023
Africa|South_Africa|ERR11872822|2023-05-31	Africa	South_Africa	ERR11872822	2023-05-31	SRA	A Smith NICD	https://www.ncbi.nlm.nih.gov/sra/?term=ERS16284796	iLumina PE	SAMEA114295688	PRJEB39740	ERX11270262	221.5	2023
Africa|South_Africa|ERR12092794|2023-05-22	Africa	South_Africa	ERR12092794	2023-05-22	SRA	A Smith NICD	https://www.ncbi.nlm.nih.gov/sra/?term=ERS16452885	iLumina PE	SAMEA114466247	PRJEB39740	ERX11473716	178.6	2023
Africa|South_Africa|ERR12142669|2023-09-27	Africa	South_Africa	ERR12142669	2023-09-27	SRA	A Smith NICD	https://www.ncbi.nlm.nih.gov/sra/?term=ERS16508136	iLumina PE	SAMEA114526800	PRJEB39740	ERX11553747	161.9	2023
Africa|South_Africa|ERR12687773|2023-05-22	Africa	South_Africa	ERR12687773	2023-05-22	SRA	A Smith NICD	https://www.ncbi.nlm.nih.gov/sra/?term=ERS18345334	iLumina PE	SAMEA115343818	PRJEB39740	ERX12061762	230.5	2023
Africa|South_Africa|ERR1877613|2001	Africa	South_Africa	ERR1877613	2001	SRA	Weill et al. Science 2017	https://www.ncbi.nlm.nih.gov/sra/?term=ERR1877613	iLumina PE	SAMEA103899940	PRJEB19893	ERX1938138	377.1	2001
Africa|South_Africa|ERR1879653|1996	Africa	South_Africa	ERR1879653	1996	SRA	Weill et al. Science 2017	https://www.ncbi.nlm.nih.gov/sra/?term=ERR1879653	iLumina PE	SAMEA103908352	PRJEB19893	ERX1940178	332.4	1996
Africa|South_Africa|ERR1879654|1996	Africa	South_Africa	ERR1879654	1996	SRA	Weill et al. Science 2017	https://www.ncbi.nlm.nih.gov/sra/?term=ERR1879654	iLumina PE	SAMEA103908353	PRJEB19893	ERX1940179	309.4	1996
Africa|South_Africa|ERR1880768|2002	Africa	South_Africa	ERR1880768	2002	SRA	Weill et al. Science 2017	https://www.ncbi.nlm.nih.gov/sra/?term=ERR1880768	iLumina PE	SAMEA103910190	PRJEB19893	ERX1941265	493.7	2002
Africa|South_Africa|ERR1880769|2002	Africa	South_Africa	ERR1880769	2002	SRA	Weill et al. Science 2017	https://www.ncbi.nlm.nih.gov/sra/?term=ERR1880769	iLumina PE	SAMEA103910191	PRJEB19893	ERX1941266	357.9	2002
Africa|South_Africa|ERR1880774|2001	Africa	South_Africa	ERR1880774	2001	SRA	Weill et al. Science 2017	https://www.ncbi.nlm.nih.gov/sra/?term=ERR1880774	iLumina PE	SAMEA103910196	PRJEB19893	ERX1941271	185.1	2001
Africa|South_Africa|ERR1880775|2001	Africa	South_Africa	ERR1880775	2001	SRA	Weill et al. Science 2017	https://www.ncbi.nlm.nih.gov/sra/?term=ERR1880775	iLumina PE	SAMEA103910197	PRJEB19893	ERX1941272	401.1	2001
Africa|South_Africa|ERR1880776|2001	Africa	South_Africa	ERR1880776	2001	SRA	Weill et al. Science 2017	https://www.ncbi.nlm.nih.gov/sra/?term=ERR1880776	iLumina PE	SAMEA103910198	PRJEB19893	ERX1941273	486.1	2001
Africa|South_Africa|ERR1880777|2001	Africa	South_Africa	ERR1880777	2001	SRA	Weill et al. Science 2017	https://www.ncbi.nlm.nih.gov/sra/?term=ERR1880777	iLumina PE	SAMEA103910199	PRJEB19893	ERX1941274	534	2001
Africa|South_Africa|ERR1880778|2001	Africa	South_Africa	ERR1880778	2001	SRA	Weill et al. Science 2017	https://www.ncbi.nlm.nih.gov/sra/?term=ERR1880778	iLumina PE	SAMEA103910200	PRJEB19893	ERX1941275	92.7	2001
Africa|South_Africa|ERR1880779|2001	Africa	South_Africa	ERR1880779	2001	SRA	Weill et al. Science 2017	https://www.ncbi.nlm.nih.gov/sra/?term=ERR1880779	iLumina PE	SAMEA103910201	PRJEB19893	ERX1941276	341	2001
Africa|South_Africa|ERR1880780|2001	Africa	South_Africa	ERR1880780	2001	SRA	Weill et al. Science 2017	https://www.ncbi.nlm.nih.gov/sra/?term=ERR1880780	iLumina PE	SAMEA103910202	PRJEB19893	ERX1941277	542.7	2001
Africa|South_Africa|ERR1880781|2001	Africa	South_Africa	ERR1880781	2001	SRA	Weill et al. Science 2017	https://www.ncbi.nlm.nih.gov/sra/?term=ERR1880781	iLumina PE	SAMEA103910203	PRJEB19893	ERX1941278	355.3	2001
Africa|South_Africa|ERR1880782|2001	Africa	South_Africa	ERR1880782	2001	SRA	Weill et al. Science 2017	https://www.ncbi.nlm.nih.gov/sra/?term=ERR1880782	iLumina PE	SAMEA103910204	PRJEB19893	ERX1941279	314.3	2001
Africa|South_Africa|ERR1880783|2001	Africa	South_Africa	ERR1880783	2001	SRA	Weill et al. Science 2017	https://www.ncbi.nlm.nih.gov/sra/?term=ERR1880783	iLumina PE	SAMEA103910205	PRJEB19893	ERX1941280	336.4	2001
Africa|South_Africa|ERR1880784|2001	Africa	South_Africa	ERR1880784	2001	SRA	Weill et al. Science 2017	https://www.ncbi.nlm.nih.gov/sra/?term=ERR1880784	iLumina PE	SAMEA103910206	PRJEB19893	ERX1941281	213	2001
Africa|South_Africa|ERR1880785|2001	Africa	South_Africa	ERR1880785	2001	SRA	Weill et al. Science 2017	https://www.ncbi.nlm.nih.gov/sra/?term=ERR1880785	iLumina PE	SAMEA103910207	PRJEB19893	ERX1941282	330.5	2001
Africa|South_Africa|ERR1880786|1980	Africa	South_Africa	ERR1880786	1980	SRA	Weill et al. Science 2017	https://www.ncbi.nlm.nih.gov/sra/?term=ERR1880786	iLumina PE	SAMEA103910208	PRJEB19893	ERX1941283	55.2	1980
Africa|South_Africa|ERR1880787|2001	Africa	South_Africa	ERR1880787	2001	SRA	Weill et al. Science 2017	https://www.ncbi.nlm.nih.gov/sra/?term=ERR1880787	iLumina PE	SAMEA103910209	PRJEB19893	ERX1941284	383.9	2001
Africa|South_Africa|ERR1880788|2001	Africa	South_Africa	ERR1880788	2001	SRA	Weill et al. Science 2017	https://www.ncbi.nlm.nih.gov/sra/?term=ERR1880788	iLumina PE	SAMEA103910210	PRJEB19893	ERX1941285	106.7	2001
Africa|South_Africa|ERR1880789|1998	Africa	South_Africa	ERR1880789	1998	SRA	Weill et al. Science 2017	https://www.ncbi.nlm.nih.gov/sra/?term=ERR1880789	iLumina PE	SAMEA103910211	PRJEB19893	ERX1941286	473.6	1998
Africa|South_Africa|ERR1880790|2001	Africa	South_Africa	ERR1880790	2001	SRA	Weill et al. Science 2017	https://www.ncbi.nlm.nih.gov/sra/?term=ERR1880790	iLumina PE	SAMEA103910212	PRJEB19893	ERX1941287	276.6	2001
Africa|South_Africa|ERR1880791|1980	Africa	South_Africa	ERR1880791	1980	SRA	Weill et al. Science 2017	https://www.ncbi.nlm.nih.gov/sra/?term=ERR1880791	iLumina PE	SAMEA103910213	PRJEB19893	ERX1941288	127.5	1980
Africa|South_Africa|ERR1880792|1980	Africa	South_Africa	ERR1880792	1980	SRA	Weill et al. Science 2017	https://www.ncbi.nlm.nih.gov/sra/?term=ERR1880792	iLumina PE	SAMEA103910214	PRJEB19893	ERX1941289	104.5	1980
Africa|South_Africa|ERR4452323|2018-10-04	Africa	South_Africa	ERR4452323	2018-10-04	SRA	A Smith NICD	https://www.ncbi.nlm.nih.gov/sra/?term=ERS4937862	iLumina PE	SAMEA7177426	PRJEB39740	ERX4392826	392.1	2018
Africa|South_Sudan|ERR1878553|2007	Africa	South_Sudan	ERR1878553	2007	SRA	Weill et al. Science 2017	https://www.ncbi.nlm.nih.gov/sra/?term=ERR1878553	iLumina PE	SAMEA103900805	PRJEB19893	ERX1939078	359.9	2007
Africa|South_Sudan|ERR1878554|2007	Africa	South_Sudan	ERR1878554	2007	SRA	Weill et al. Science 2017	https://www.ncbi.nlm.nih.gov/sra/?term=ERR1878554	iLumina PE	SAMEA103900806	PRJEB19893	ERX1939079	343.9	2007
Africa|South_Sudan|ERR1878569|2008	Africa	South_Sudan	ERR1878569	2008	SRA	Weill et al. Science 2017	https://www.ncbi.nlm.nih.gov/sra/?term=ERR1878569	iLumina PE	SAMEA103900821	PRJEB19893	ERX1939094	129.6	2008
Africa|South_Sudan|ERR2265591|2014	Africa	South_Sudan	ERR2265591	2014	SRA		https://www.ncbi.nlm.nih.gov/sra/?term=ERR2265591	iLumina PE	SAMEA104543374	PRJEB24611	ERX2317317	437.1	2014
Africa|South_Sudan|ERR2265645|2014	Africa	South_Sudan	ERR2265645	2014	SRA		https://www.ncbi.nlm.nih.gov/sra/?term=ERR2265645	iLumina PE	SAMEA104543421	PRJEB24611	ERX2317371	234.7	2014
Africa|South_Sudan|ERR2265646|2014	Africa	South_Sudan	ERR2265646	2014	SRA		https://www.ncbi.nlm.nih.gov/sra/?term=ERR2265646	iLumina PE	SAMEA104543422	PRJEB24611	ERX2317372	501.6	2014
Africa|South_Sudan|ERR2265647|2014	Africa	South_Sudan	ERR2265647	2014	SRA		https://www.ncbi.nlm.nih.gov/sra/?term=ERR2265647	iLumina PE	SAMEA104543423	PRJEB24611	ERX2317373	251.1	2014
Africa|South_Sudan|ERR2265648|2014	Africa	South_Sudan	ERR2265648	2014	SRA		https://www.ncbi.nlm.nih.gov/sra/?term=ERR2265648	iLumina PE	SAMEA104543424	PRJEB24611	ERX2317374	136.9	2014
Africa|Sudan|ERR1879595|1996	Africa	Sudan	ERR1879595	1996	SRA	Weill et al. Science 2017	https://www.ncbi.nlm.nih.gov/sra/?term=ERR1879595	iLumina PE	SAMEA103906378	PRJEB19893	ERX1940120	415.3	1996
Africa|Sudan|ERR1879600|1996	Africa	Sudan	ERR1879600	1996	SRA	Weill et al. Science 2017	https://www.ncbi.nlm.nih.gov/sra/?term=ERR1879600	iLumina PE	SAMEA103906383	PRJEB19893	ERX1940125	239.9	1996
Africa|Sudan|ERR976571|1998	Africa	Sudan	ERR976571	1998	SRA	Weill et al. Science 2017	https://www.ncbi.nlm.nih.gov/sra/?term=ERR976571	iLumina PE	SAMEA3303714	PRJEB8764	ERX1053548	220.4	1998
Africa|Sudan|ERR976575|1998	Africa	Sudan	ERR976575	1998	SRA	Weill et al. Science 2017	https://www.ncbi.nlm.nih.gov/sra/?term=ERR976575	iLumina PE	SAMEA3303718	PRJEB8764	ERX1053552	183.8	1998
Africa|Tanzania|ERR025370|2009	Africa	Tanzania	ERR025370	2009	SRA	Mutreja et al. Nature 2011	https://www.ncbi.nlm.nih.gov/sra/?term=ERR025370	iLumina PE	SAMEA889185	PRJEB2215	ERX2005296	210.3	2009
Africa|Tanzania|ERR1879386|1998	Africa	Tanzania	ERR1879386	1998	SRA	Weill et al. Science 2017	https://www.ncbi.nlm.nih.gov/sra/?term=ERR1879386	iLumina PE	SAMEA103905031	PRJEB19893	ERX1939911	264.4	1998
Africa|Tanzania|ERR1879655|1997	Africa	Tanzania	ERR1879655	1997	SRA	Weill et al. Science 2017	https://www.ncbi.nlm.nih.gov/sra/?term=ERR1879655	iLumina PE	SAMEA103908354	PRJEB19893	ERX1940180	345.6	1997
Africa|Tanzania|ERR1880766|1998	Africa	Tanzania	ERR1880766	1998	SRA	Weill et al. Science 2017	https://www.ncbi.nlm.nih.gov/sra/?term=ERR1880766	iLumina PE	SAMEA103910188	PRJEB19893	ERX1941263	445.2	1998
Africa|Tanzania|ERR1880767|1998	Africa	Tanzania	ERR1880767	1998	SRA	Weill et al. Science 2017	https://www.ncbi.nlm.nih.gov/sra/?term=ERR1880767	iLumina PE	SAMEA103910189	PRJEB19893	ERX1941264	508.9	1998
Africa|Tanzania|ERR2442217|2015	Africa	Tanzania	ERR2442217	2015	SRA		https://www.ncbi.nlm.nih.gov/sra/?term=ERR2442217	iLumina PE	SAMEA104717299	PRJEB22829	ERX2461366	411.5	2015
Africa|Tanzania|ERR2442219|2015	Africa	Tanzania	ERR2442219	2015	SRA		https://www.ncbi.nlm.nih.gov/sra/?term=ERR2442219	iLumina PE	SAMEA104717302	PRJEB22829	ERX2461368	684.4	2015
Africa|Tanzania|ERR2442221|2015	Africa	Tanzania	ERR2442221	2015	SRA		https://www.ncbi.nlm.nih.gov/sra/?term=ERR2442221	iLumina PE	SAMEA104717335	PRJEB22829	ERX2461370	749.9	2015
Africa|Tanzania|ERR2442225|2015	Africa	Tanzania	ERR2442225	2015	SRA		https://www.ncbi.nlm.nih.gov/sra/?term=ERR2442225	iLumina PE	SAMEA104717310	PRJEB22829	ERX2461374	383.2	2015
Africa|Tanzania|ERR2442226|2015	Africa	Tanzania	ERR2442226	2015	SRA		https://www.ncbi.nlm.nih.gov/sra/?term=ERR2442226	iLumina PE	SAMEA104717325	PRJEB22829	ERX2461375	638.1	2015
Africa|Tanzania|ERR2442229|2015	Africa	Tanzania	ERR2442229	2015	SRA		https://www.ncbi.nlm.nih.gov/sra/?term=ERR2442229	iLumina PE	SAMEA104717306	PRJEB22829	ERX2461378	627.5	2015
Africa|Tanzania|ERR2442231|2015	Africa	Tanzania	ERR2442231	2015	SRA		https://www.ncbi.nlm.nih.gov/sra/?term=ERR2442231	iLumina PE	SAMEA104717297	PRJEB22829	ERX2461380	421	2015
Africa|Tanzania|ERR2442232|2015	Africa	Tanzania	ERR2442232	2015	SRA		https://www.ncbi.nlm.nih.gov/sra/?term=ERR2442232	iLumina PE	SAMEA104717329	PRJEB22829	ERX2461381	601.8	2015
Africa|Tanzania|ERR2442234|2015	Africa	Tanzania	ERR2442234	2015	SRA		https://www.ncbi.nlm.nih.gov/sra/?term=ERR2442234	iLumina PE	SAMEA104717314	PRJEB22829	ERX2461383	518.7	2015
Africa|Tanzania|ERR2442236|2015	Africa	Tanzania	ERR2442236	2015	SRA		https://www.ncbi.nlm.nih.gov/sra/?term=ERR2442236	iLumina PE	SAMEA104717317	PRJEB22829	ERX2461385	476.6	2015
Africa|Tanzania|ERR2442238|2012	Africa	Tanzania	ERR2442238	2012	SRA		https://www.ncbi.nlm.nih.gov/sra/?term=ERR2442238	iLumina PE	SAMEA104717320	PRJEB22829	ERX2461387	621.1	2012
Africa|Tanzania|ERR2442245|2011	Africa	Tanzania	ERR2442245	2011	SRA		https://www.ncbi.nlm.nih.gov/sra/?term=ERR2442245	iLumina PE	SAMEA104717321	PRJEB22829	ERX2461394	636.5	2011
Africa|Tanzania|ERR2442246|2015	Africa	Tanzania	ERR2442246	2015	SRA		https://www.ncbi.nlm.nih.gov/sra/?term=ERR2442246	iLumina PE	SAMEA104717298	PRJEB22829	ERX2461395	408.7	2015
Africa|Tanzania|ERR2442252|2012	Africa	Tanzania	ERR2442252	2012	SRA		https://www.ncbi.nlm.nih.gov/sra/?term=ERR2442252	iLumina PE	SAMEA104717322	PRJEB22829	ERX2461401	750	2012
Africa|Tanzania|ERR976531|1993	Africa	Tanzania	ERR976531	1993	SRA	Weill et al. Science 2017	https://www.ncbi.nlm.nih.gov/sra/?term=ERR976531	iLumina PE	SAMEA3303477	PRJEB8764	ERX1053508	193.6	1993
Africa|Tanzania|ERR976563|1998	Africa	Tanzania	ERR976563	1998	SRA	Weill et al. Science 2017	https://www.ncbi.nlm.nih.gov/sra/?term=ERR976563	iLumina PE	SAMEA3303706	PRJEB8764	ERX1053540	251.8	1998
Africa|Tanzania|ERR976564|1998	Africa	Tanzania	ERR976564	1998	SRA	Weill et al. Science 2017	https://www.ncbi.nlm.nih.gov/sra/?term=ERR976564	iLumina PE	SAMEA3303707	PRJEB8764	ERX1053541	210	1998
Africa|Tanzania|SRR28466889|2018-10-01	Africa	Tanzania	SRR28466889	2018-10-01	SRA		https://www.ncbi.nlm.nih.gov/sra/?term=SRS20860483	iLumina PE	SAMN40623237	PRJNA616030	SRX24069951	448.9	2018
Africa|Tanzania|SRR28466890|2018-10-01	Africa	Tanzania	SRR28466890	2018-10-01	SRA		https://www.ncbi.nlm.nih.gov/sra/?term=SRS20860482	iLumina PE	SAMN40623236	PRJNA616030	SRX24069950	8900	2018
Africa|Tanzania|SRR28466893|2018-10-01	Africa	Tanzania	SRR28466893	2018-10-01	SRA		https://www.ncbi.nlm.nih.gov/sra/?term=SRS20860479	iLumina PE	SAMN40623233	PRJNA616030	SRX24069947	514	2018
Africa|Togo|ERR1877944|2001	Africa	Togo	ERR1877944	2001	SRA	Weill et al. Science 2017	https://www.ncbi.nlm.nih.gov/sra/?term=ERR1877944	iLumina PE	SAMEA103900045	PRJEB19893	ERX1938469	284	2001
Africa|Togo|ERR1880815|1975	Africa	Togo	ERR1880815	1975	SRA	Weill et al. Science 2017	https://www.ncbi.nlm.nih.gov/sra/?term=ERR1880815	iLumina PE	SAMEA103910237	PRJEB19893	ERX1941312	580.3	1975
Africa|Togo|ERR572571|2010	Africa	Togo	ERR572571	2010	SRA	Weill et al. Science 2017	https://www.ncbi.nlm.nih.gov/sra/?term=ERR572571	iLumina PE	SAMEA2445287	PRJEB2215	ERX531341	146.8	2010
Africa|Togo|ERR572572|2010	Africa	Togo	ERR572572	2010	SRA	Weill et al. Science 2017	https://www.ncbi.nlm.nih.gov/sra/?term=ERR572572	iLumina PE	SAMEA2445288	PRJEB2215	ERX531342	144.6	2010
Africa|Togo|ERR572574|2010	Africa	Togo	ERR572574	2010	SRA	Weill et al. Science 2017	https://www.ncbi.nlm.nih.gov/sra/?term=ERR572574	iLumina PE	SAMEA2445290	PRJEB2215	ERX531344	165.1	2010
Africa|Togo|ERR572580|2010	Africa	Togo	ERR572580	2010	SRA	Weill et al. Science 2017	https://www.ncbi.nlm.nih.gov/sra/?term=ERR572580	iLumina PE	SAMEA2445297	PRJEB2215	ERX531350	143.7	2010
Africa|Togo|ERR572582|2011	Africa	Togo	ERR572582	2011	SRA	Weill et al. Science 2017	https://www.ncbi.nlm.nih.gov/sra/?term=ERR572582	iLumina PE	SAMEA2445299	PRJEB2215	ERX531352	157.6	2011
Africa|Togo|ERR572585|2011	Africa	Togo	ERR572585	2011	SRA	Weill et al. Science 2017	https://www.ncbi.nlm.nih.gov/sra/?term=ERR572585	iLumina PE	SAMEA2445303	PRJEB2215	ERX531355	143.8	2011
Africa|Togo|ERR572589|2011	Africa	Togo	ERR572589	2011	SRA	Weill et al. Science 2017	https://www.ncbi.nlm.nih.gov/sra/?term=ERR572589	iLumina PE	SAMEA2445308	PRJEB2215	ERX531359	149.2	2011
Africa|Togo|ERR572590|2012	Africa	Togo	ERR572590	2012	SRA	Weill et al. Science 2017	https://www.ncbi.nlm.nih.gov/sra/?term=ERR572590	iLumina PE	SAMEA2445310	PRJEB2215	ERX531360	140.1	2012
Africa|Togo|ERR572592|2012	Africa	Togo	ERR572592	2012	SRA	Weill et al. Science 2017	https://www.ncbi.nlm.nih.gov/sra/?term=ERR572592	iLumina PE	SAMEA2445312	PRJEB2215	ERX531362	133.9	2012
Africa|Togo|ERR572839|2010	Africa	Togo	ERR572839	2010	SRA	Weill et al. Science 2017	https://www.ncbi.nlm.nih.gov/sra/?term=ERR572839	iLumina PE	SAMEA2445295	PRJEB2215	ERX531609	164.6	2010
Africa|Togo|ERR572840|2011	Africa	Togo	ERR572840	2011	SRA	Weill et al. Science 2017	https://www.ncbi.nlm.nih.gov/sra/?term=ERR572840	iLumina PE	SAMEA2445300	PRJEB2215	ERX531610	172.9	2011
Africa|Togo|ERR572842|2012	Africa	Togo	ERR572842	2012	SRA	Weill et al. Science 2017	https://www.ncbi.nlm.nih.gov/sra/?term=ERR572842	iLumina PE	SAMEA2445309	PRJEB2215	ERX531612	164.4	2012
Africa|Tunisia|ERR1879436|1973	Africa	Tunisia	ERR1879436	1973	SRA	Weill et al. Science 2017	https://www.ncbi.nlm.nih.gov/sra/?term=ERR1879436	iLumina PE	SAMEA103905098	PRJEB19893	ERX1939961	75.6	1973
Africa|Tunisia|ERR1879437|1981	Africa	Tunisia	ERR1879437	1981	SRA	Weill et al. Science 2017	https://www.ncbi.nlm.nih.gov/sra/?term=ERR1879437	iLumina PE	SAMEA103905099	PRJEB19893	ERX1939962	51.4	1981
Africa|Tunisia|ERR976441|1974	Africa	Tunisia	ERR976441	1974	SRA	Weill et al. Science 2017	https://www.ncbi.nlm.nih.gov/sra/?term=ERR976441	iLumina PE	SAMEA3303494	PRJEB8764	ERX1053418	232.7	1974
Africa|Tunisia|ERR976454|1971	Africa	Tunisia	ERR976454	1971	SRA	Weill et al. Science 2017	https://www.ncbi.nlm.nih.gov/sra/?term=ERR976454	iLumina PE	SAMEA3303523	PRJEB8764	ERX1053431	221.8	1971
Africa|Tunisia|ERR976455|1971	Africa	Tunisia	ERR976455	1971	SRA	Weill et al. Science 2017	https://www.ncbi.nlm.nih.gov/sra/?term=ERR976455	iLumina PE	SAMEA3303535	PRJEB8764	ERX1053432	228.5	1971
Africa|Uganda|ERR1877619|1992	Africa	Uganda	ERR1877619	1992	SRA	Weill et al. Science 2017	https://www.ncbi.nlm.nih.gov/sra/?term=ERR1877619	iLumina PE	SAMEA103899946	PRJEB19893	ERX1938144	294.9	1992
Africa|Uganda|ERR1877636|1992	Africa	Uganda	ERR1877636	1992	SRA	Weill et al. Science 2017	https://www.ncbi.nlm.nih.gov/sra/?term=ERR1877636	iLumina PE	SAMEA103900008	PRJEB19893	ERX1938161	410.3	1992
Africa|Uganda|ERR1877638|2000	Africa	Uganda	ERR1877638	2000	SRA	Weill et al. Science 2017	https://www.ncbi.nlm.nih.gov/sra/?term=ERR1877638	iLumina PE	SAMEA103900010	PRJEB19893	ERX1938163	442.9	2000
Africa|Uganda|ERR1877639|2000	Africa	Uganda	ERR1877639	2000	SRA	Weill et al. Science 2017	https://www.ncbi.nlm.nih.gov/sra/?term=ERR1877639	iLumina PE	SAMEA103900011	PRJEB19893	ERX1938164	259.3	2000
Africa|Uganda|ERR976552|1998	Africa	Uganda	ERR976552	1998	SRA	Weill et al. Science 2017	https://www.ncbi.nlm.nih.gov/sra/?term=ERR976552	iLumina PE	SAMEA3303695	PRJEB8764	ERX1053529	253.5	1998
Africa|Uganda|ERR976553|1998	Africa	Uganda	ERR976553	1998	SRA	Weill et al. Science 2017	https://www.ncbi.nlm.nih.gov/sra/?term=ERR976553	iLumina PE	SAMEA3303696	PRJEB8764	ERX1053530	257.1	1998
Africa|Uganda|ERR976584|1999	Africa	Uganda	ERR976584	1999	SRA	Weill et al. Science 2017	https://www.ncbi.nlm.nih.gov/sra/?term=ERR976584	iLumina PE	SAMEA3303609	PRJEB8764	ERX1053561	211.2	1999
Africa|Uganda|SRR6871245|2015-05	Africa	Uganda	SRR6871245	2015-05	SRA		https://www.ncbi.nlm.nih.gov/sra/?term=SRR6871245	iLumina PE	SAMN08744334	PRJNA439310	SRX3825240	1015.2	2015
Africa|Uganda|SRR6871246|2015-04	Africa	Uganda	SRR6871246	2015-04	SRA		https://www.ncbi.nlm.nih.gov/sra/?term=SRR6871246	iLumina PE	SAMN08744335	PRJNA439310	SRX3825239	1100	2015
Africa|Uganda|SRR6871247|2014-04	Africa	Uganda	SRR6871247	2014-04	SRA		https://www.ncbi.nlm.nih.gov/sra/?term=SRS3074321	iLumina PE	SAMN08744332	PRJNA439310	SRX3825238	881.1	2014
Africa|Uganda|SRR6871248|2015-05	Africa	Uganda	SRR6871248	2015-05	SRA		https://www.ncbi.nlm.nih.gov/sra/?term=SRR6871248	iLumina PE	SAMN08744333	PRJNA439310	SRX3825237	1100	2015
Africa|Uganda|SRR6871249|2016-01	Africa	Uganda	SRR6871249	2016-01	SRA		https://www.ncbi.nlm.nih.gov/sra/?term=SRR6871249	iLumina PE	SAMN08744330	PRJNA439310	SRX3825236	1200	2016
Africa|Uganda|SRR6871250|2016-01	Africa	Uganda	SRR6871250	2016-01	SRA		https://www.ncbi.nlm.nih.gov/sra/?term=SRR6871250	iLumina PE	SAMN08744331	PRJNA439310	SRX3825235	1000	2016
Africa|Uganda|SRR6871252|2015-09	Africa	Uganda	SRR6871252	2015-09	SRA		https://www.ncbi.nlm.nih.gov/sra/?term=SRR6871252	iLumina PE	SAMN08744329	PRJNA439310	SRX3825233	798.9	2015
Africa|Uganda|SRR6871253|2015-07	Africa	Uganda	SRR6871253	2015-07	SRA		https://www.ncbi.nlm.nih.gov/sra/?term=SRR6871253	iLumina PE	SAMN08744326	PRJNA439310	SRX3825232	782	2015
Africa|Uganda|SRR6871254|2014-05	Africa	Uganda	SRR6871254	2014-05	SRA		https://www.ncbi.nlm.nih.gov/sra/?term=SRS3074314	iLumina PE	SAMN08744327	PRJNA439310	SRX3825231	978.6	2014
Africa|Zambia|ERR044794|1996	Africa	Zambia	ERR044794	1996	SRA	Weill et al. Science 2017	https://www.ncbi.nlm.nih.gov/sra/?term=ERR044794	iLumina PE	SAMEA1018590	PRJEB2215	ERX021902	376.6	1996
Africa|Zambia|ERR044795|2003	Africa	Zambia	ERR044795	2003	SRA	Weill et al. Science 2017	https://www.ncbi.nlm.nih.gov/sra/?term=ERR044795	iLumina PE	SAMEA1018575	PRJEB2215	ERX021903	779.8	2003
Africa|Zambia|ERR164757|1996	Africa	Zambia	ERR164757	1996	SRA	Oprea et al. 2020							1996
Africa|Zambia|ERR164758|1996	Africa	Zambia	ERR164758	1996	SRA	Weill et al. Science 2017	https://www.ncbi.nlm.nih.gov/sra/?term=ERR164758	iLumina PE	SAMEA1484097	PRJEB2215	ERX140635	107.3	1996
Africa|Zambia|ERR164759|1997	Africa	Zambia	ERR164759	1997	SRA	Weill et al. Science 2017	https://www.ncbi.nlm.nih.gov/sra/?term=ERR164759	iLumina PE	SAMEA1484100	PRJEB2215	ERX140636	104.3	1997
Africa|Zambia|ERR164760|1997	Africa	Zambia	ERR164760	1997	SRA	Oprea et al. 2020							1997
Africa|Zambia|ERR164763|1997	Africa	Zambia	ERR164763	1997	SRA	Weill et al. Science 2017	https://www.ncbi.nlm.nih.gov/sra/?term=ERR164763	iLumina PE	SAMEA1484153	PRJEB2215	ERX140640	101.9	1997
Africa|Zambia|ERR164765|2003	Africa	Zambia	ERR164765	2003	SRA	Weill et al. Science 2017	https://www.ncbi.nlm.nih.gov/sra/?term=ERR164765	iLumina PE	SAMEA1484073	PRJEB2215	ERX140642	104.3	2003
Africa|Zambia|ERR164766|2003	Africa	Zambia	ERR164766	2003	SRA	Oprea et al. 2020							2003
Africa|Zambia|ERR164768|2004	Africa	Zambia	ERR164768	2004	SRA	Oprea et al. 2020							2004
Africa|Zambia|ERR164773|2004	Africa	Zambia	ERR164773	2004	SRA	Oprea et al. 2020							2004
Africa|Zambia|ERR164776|2004	Africa	Zambia	ERR164776	2004	SRA	Weill et al. Science 2017	https://www.ncbi.nlm.nih.gov/sra/?term=ERR164776	iLumina PE	SAMEA1483997	PRJEB2215	ERX140653	110.8	2004
Africa|Zambia|ERR1878581|2010	Africa	Zambia	ERR1878581	2010	SRA	Weill et al. Science 2017	https://www.ncbi.nlm.nih.gov/sra/?term=ERR1878581	iLumina PE	SAMEA103900833	PRJEB19893	ERX1939106	303.9	2010
Africa|Zambia|ERR1878582|2010	Africa	Zambia	ERR1878582	2010	SRA	Weill et al. Science 2017	https://www.ncbi.nlm.nih.gov/sra/?term=ERR1878582	iLumina PE	SAMEA103900834	PRJEB19893	ERX1939107	171.1	2010
Africa|Zambia|ERR1880764|1998	Africa	Zambia	ERR1880764	1998	SRA	Weill et al. Science 2017	https://www.ncbi.nlm.nih.gov/sra/?term=ERR1880764	iLumina PE	SAMEA103910186	PRJEB19893	ERX1941261	292	1998
Africa|Zambia|ERR1880765|1998	Africa	Zambia	ERR1880765	1998	SRA	Weill et al. Science 2017	https://www.ncbi.nlm.nih.gov/sra/?term=ERR1880765	iLumina PE	SAMEA103910187	PRJEB19893	ERX1941262	281.5	1998
Africa|Zambia|ERR386656|2012	Africa	Zambia	ERR386656	2012	SRA	Weill et al. Science 2017	https://www.ncbi.nlm.nih.gov/sra/?term=ERR386656	iLumina PE	SAMEA2144605	PRJEB2215	ERX358886	170.3	2012
Africa|Zambia|ERR386661|2012	Africa	Zambia	ERR386661	2012	SRA	Weill et al. Science 2017	https://www.ncbi.nlm.nih.gov/sra/?term=ERR386661	iLumina PE	SAMEA2152544	PRJEB2215	ERX358891	165.8	2012
Africa|Zambia|ERR386663|2012	Africa	Zambia	ERR386663	2012	SRA		https://www.ncbi.nlm.nih.gov/sra/?term=ERS326847	iLumina PE	SAMEA2160668	PRJEB2215	ERX358893	202.9	2012
Africa|Zambia|SRR17283076|2016	Africa	Zambia	SRR17283076	2016	SRA		https://www.ncbi.nlm.nih.gov/sra/?term=SRR17283076	iLumina PE	SAMN24118987	PRJNA789536	SRX13460503	175.4	2016
Africa|Zambia|SRR17283078|2020	Africa	Zambia	SRR17283078	2020	SRA		https://www.ncbi.nlm.nih.gov/sra/?term=SRS11358347	iLumina PE	SAMN24118985	PRJNA789536	SRX13460501	424.1	2020
Africa|Zambia|SRR227307|2004	Africa	Zambia	SRR227307	2004	SRA	Unpublished EBI-ENA	https://www.ncbi.nlm.nih.gov/sra/?term=SRR227307	iLumina PE	SAMN00622026	PRJNA63993	SRX067354	560.3	2004
Africa|Zambia|SRR227309|2004	Africa	Zambia	SRR227309	2004	SRA	Katz et al. Mbio 2013	https://www.ncbi.nlm.nih.gov/sra/?term=SRR227309	iLumina PE	SAMN00622027	PRJNA63993	SRX067356	429.8	2004
Africa|Zimbabwe|ERR044798|2009	Africa	Zimbabwe	ERR044798	2009	SRA	Weill et al. Science 2017	https://www.ncbi.nlm.nih.gov/sra/?term=ERR044798	iLumina PE	SAMEA1018464	PRJEB2215	ERX021906	1006.3	2009
Africa|Zimbabwe|ERR044799|2009	Africa	Zimbabwe	ERR044799	2009	SRA	Weill et al. Science 2017	https://www.ncbi.nlm.nih.gov/sra/?term=ERR044799	iLumina PE	SAMEA1018441	PRJEB2215	ERX021907	436.6	2009
Africa|Zimbabwe|ERR044800|2009	Africa	Zimbabwe	ERR044800	2009	SRA	Weill et al. Science 2017	https://www.ncbi.nlm.nih.gov/sra/?term=ERR044800	iLumina PE	SAMEA1018421	PRJEB2215	ERX021908	895.9	2009
Africa|Zimbabwe|ERR11219421|2018-09-27	Africa	Zimbabwe	ERR11219421	2018-09-27	SRA	A Smith NICD	https://www.ncbi.nlm.nih.gov/sra/?term=ERS14903189	iLumina PE	SAMEA112897052	PRJEB39740	ERX10645519	202.6	2018
Africa|Zimbabwe|ERR11219422|2018-09-14	Africa	Zimbabwe	ERR11219422	2018-09-14	SRA	A Smith NICD	https://www.ncbi.nlm.nih.gov/sra/?term=ERS14903190	iLumina PE	SAMEA112897053	PRJEB39740	ERX10645520	201.6	2018
Africa|Zimbabwe|ERR11219423|2018-09-27	Africa	Zimbabwe	ERR11219423	2018-09-27	SRA	A Smith NICD	https://www.ncbi.nlm.nih.gov/sra/?term=ERS14903191	iLumina PE	SAMEA112897054	PRJEB39740	ERX10645521	276.7	2018
Africa|Zimbabwe|ERR11268538|2023-02-15	Africa	Zimbabwe	ERR11268538	2023-02-15	SRA	A Smith NICD	https://www.ncbi.nlm.nih.gov/sra/?term=ERS14953941	iLumina PE	SAMEA112958520	PRJEB39740	ERX10676135	301.9	2023
Africa|Zimbabwe|ERR11268543|2023-02-23	Africa	Zimbabwe	ERR11268543	2023-02-23	SRA	A Smith NICD	https://www.ncbi.nlm.nih.gov/sra/?term=ERS14953946	iLumina PE	SAMEA112958525	PRJEB39740	ERX10676140	489.4	2023
Africa|Zimbabwe|ERR12448414|2023-04-07	Africa	Zimbabwe	ERR12448414	2023-04-07	SRA	A Smith NICD	https://www.ncbi.nlm.nih.gov/sra/?term=ERS17735873	iLumina PE	SAMEA115100432	PRJEB39740	ERX11824836	226	2023
Africa|Zimbabwe|ERR3342504|2018	Africa	Zimbabwe	ERR3342504	2018	SRA		https://www.ncbi.nlm.nih.gov/sra/?term=ERR3342504	iLumina PE	SAMEA5664385	PRJEB32770	ERX3367194	179.6	2018
Africa|Zimbabwe|ERR3342505|2018	Africa	Zimbabwe	ERR3342505	2018	SRA		https://www.ncbi.nlm.nih.gov/sra/?term=ERR3342505	iLumina PE	SAMEA5664386	PRJEB32770	ERX3367195	167	2018
Africa|Zimbabwe|ERR3342506|2018	Africa	Zimbabwe	ERR3342506	2018	SRA		https://www.ncbi.nlm.nih.gov/sra/?term=ERR3342506	iLumina PE	SAMEA5664387	PRJEB32770	ERX3367196	418.8	2018
Africa|Zimbabwe|ERR3342507|2018	Africa	Zimbabwe	ERR3342507	2018	SRA		https://www.ncbi.nlm.nih.gov/sra/?term=ERR3342507	iLumina PE	SAMEA5664388	PRJEB32770	ERX3367197	212.1	2018
Africa|Zimbabwe|ERR3342508|2018	Africa	Zimbabwe	ERR3342508	2018	SRA		https://www.ncbi.nlm.nih.gov/sra/?term=ERR3342508	iLumina PE	SAMEA5664389	PRJEB32770	ERX3367198	258.2	2018
Africa|Zimbabwe|ERR3342509|2018	Africa	Zimbabwe	ERR3342509	2018	SRA		https://www.ncbi.nlm.nih.gov/sra/?term=ERR3342509	iLumina PE	SAMEA5664390	PRJEB32770	ERX3367199	180.1	2018
Africa|Zimbabwe|ERR3342510|2018	Africa	Zimbabwe	ERR3342510	2018	SRA		https://www.ncbi.nlm.nih.gov/sra/?term=ERR3342510	iLumina PE	SAMEA5664391	PRJEB32770	ERX3367200	150.5	2018
Africa|Zimbabwe|ERR3342511|2018	Africa	Zimbabwe	ERR3342511	2018	SRA		https://www.ncbi.nlm.nih.gov/sra/?term=ERR3342511	iLumina PE	SAMEA5664392	PRJEB32770	ERX3367201	201.5	2018
Africa|Zimbabwe|ERR3342512|2018	Africa	Zimbabwe	ERR3342512	2018	SRA		https://www.ncbi.nlm.nih.gov/sra/?term=ERR3342512	iLumina PE	SAMEA5664393	PRJEB32770	ERX3367202	202.5	2018
Africa|Zimbabwe|ERR3342513|2018	Africa	Zimbabwe	ERR3342513	2018	SRA		https://www.ncbi.nlm.nih.gov/sra/?term=ERR3342513	iLumina PE	SAMEA5664394	PRJEB32770	ERX3367203	177.4	2018
Africa|Zimbabwe|ERR3342514|2018	Africa	Zimbabwe	ERR3342514	2018	SRA		https://www.ncbi.nlm.nih.gov/sra/?term=ERR3342514	iLumina PE	SAMEA5664395	PRJEB32770	ERX3367204	344.6	2018
Africa|Zimbabwe|ERR3342515|2018	Africa	Zimbabwe	ERR3342515	2018	SRA		https://www.ncbi.nlm.nih.gov/sra/?term=ERR3342515	iLumina PE	SAMEA5664396	PRJEB32770	ERX3367205	230.9	2018
Africa|Zimbabwe|ERR3342516|2018	Africa	Zimbabwe	ERR3342516	2018	SRA		https://www.ncbi.nlm.nih.gov/sra/?term=ERR3342516	iLumina PE	SAMEA5664397	PRJEB32770	ERX3367206	276.7	2018
Africa|Zimbabwe|ERR4452316|2018-09-12	Africa	Zimbabwe	ERR4452316	2018-09-12	SRA	A Smith NICD	https://www.ncbi.nlm.nih.gov/sra/?term=ERS4937855	iLumina PE	SAMEA7177419	PRJEB39740	ERX4392819	176.3	2018
Africa|Zimbabwe|ERR4452317|2018-09-07	Africa	Zimbabwe	ERR4452317	2018-09-07	SRA	A Smith NICD	https://www.ncbi.nlm.nih.gov/sra/?term=ERS4937856	iLumina PE	SAMEA7177420	PRJEB39740	ERX4392820	231.1	2018
Africa|Zimbabwe|ERR4452319|2018-09-06	Africa	Zimbabwe	ERR4452319	2018-09-06	SRA	A Smith NICD	https://www.ncbi.nlm.nih.gov/sra/?term=ERS4937858	iLumina PE	SAMEA7177422	PRJEB39740	ERX4392822	344.5	2018
Africa|Zimbabwe|SRR227311|2009	Africa	Zimbabwe	SRR227311	2009	SRA	Katz et al. Mbio 2013	https://www.ncbi.nlm.nih.gov/sra/?term=SRR227311	iLumina PE	SAMN00622028	PRJNA63857	SRX067358	495.4	2009
Americas|Argentina|ERR018158|1992	Americas	Argentina	ERR018158	1992	SRA	Mutreja et al. Nature 2011	https://www.ncbi.nlm.nih.gov/sra/?term=ERR018158	iLumina PE	SAMEA889352	PRJEB2215	ERX2008974	111.4	1992
Americas|Argentina|ERR018167|1992	Americas	Argentina	ERR018167	1992	SRA	Mutreja et al. Nature 2011	https://www.ncbi.nlm.nih.gov/sra/?term=ERR018167	iLumina PE	SAMEA889403	PRJEB2215	ERX2008980	96.6	1992
Americas|Argentina|ERR018168|1992	Americas	Argentina	ERR018168	1992	SRA	Mutreja et al. Nature 2011	https://www.ncbi.nlm.nih.gov/sra/?term=ERR018168	iLumina PE	SAMEA889402	PRJEB2215	ERX2008981	158.5	1992
Americas|Argentina|ERR018181|1993	Americas	Argentina	ERR018181	1993	SRA	Mutreja et al. Nature 2011	https://www.ncbi.nlm.nih.gov/sra/?term=ERR018181	iLumina PE	SAMEA889219	PRJEB2215	ERX2008945	83.9	1993
Americas|Bolivia|ERR018160|1992	Americas	Bolivia	ERR018160	1992	SRA	Mutreja et al. Nature 2011	https://www.ncbi.nlm.nih.gov/sra/?term=ERR018160	iLumina PE	SAMEA889364	PRJEB2215	ERX2008984	154.3	1992
Americas|Bolivia|ERR976488|1991	Americas	Bolivia	ERR976488	1991	SRA	Domman et al. Submitted	https://www.ncbi.nlm.nih.gov/sra/?term=ERR976488	iLumina PE	SAMEA3303390	PRJEB8764	ERX1053465	197.5	1991
Americas|Bolivia|ERR976494|1992	Americas	Bolivia	ERR976494	1992	SRA	Domman et al. Submitted	https://www.ncbi.nlm.nih.gov/sra/?term=ERR976494	iLumina PE	SAMEA3303402	PRJEB8764	ERX1053471	194.1	1992
Americas|Bolivia|ERR976495|1992	Americas	Bolivia	ERR976495	1992	SRA	Domman et al. Submitted	https://www.ncbi.nlm.nih.gov/sra/?term=ERR976495	iLumina PE	SAMEA3303404	PRJEB8764	ERX1053472	192.7	1992
Americas|Bolivia|ERR976496|1992	Americas	Bolivia	ERR976496	1992	SRA	Domman et al. Submitted	https://www.ncbi.nlm.nih.gov/sra/?term=ERR976496	iLumina PE	SAMEA3303405	PRJEB8764	ERX1053473	192.9	1992
Americas|Bolivia|ERR976497|1991	Americas	Bolivia	ERR976497	1991	SRA	Domman et al. Submitted	https://www.ncbi.nlm.nih.gov/sra/?term=ERR976497	iLumina PE	SAMEA3303407	PRJEB8764	ERX1053474	187.4	1991
Americas|Brazil|ERR018148|1991	Americas	Brazil	ERR018148	1991	SRA	Oprea et al. 2020							1991
Americas|Brazil|ERR976489|1991	Americas	Brazil	ERR976489	1991	SRA	Domman et al. Submitted	https://www.ncbi.nlm.nih.gov/sra/?term=ERR976489	iLumina PE	SAMEA3303392	PRJEB8764	ERX1053466	204.7	1991
Americas|Brazil|ERR976492|1991	Americas	Brazil	ERR976492	1991	SRA	Domman et al. Submitted	https://www.ncbi.nlm.nih.gov/sra/?term=ERR976492	iLumina PE	SAMEA3303398	PRJEB8764	ERX1053469	230.5	1991
Americas|Brazil|ERR976493|1992	Americas	Brazil	ERR976493	1992	SRA	Domman et al. Submitted	https://www.ncbi.nlm.nih.gov/sra/?term=ERR976493	iLumina PE	SAMEA3303401	PRJEB8764	ERX1053470	202.8	1992
Americas|Chile|ERR576950|1991	Americas	Chile	ERR576950	1991	SRA	Didelot et al. PLoS Genetics 2015	https://www.ncbi.nlm.nih.gov/sra/?term=ERR576950	iLumina PE	SAMEA2693521	PRJEB6868	ERX535356	277.1	1991
Americas|Colombia|ERR018146|1992	Americas	Colombia	ERR018146	1992	SRA	Oprea et al. 2020							1992
Americas|Colombia|ERR018149|1992	Americas	Colombia	ERR018149	1992	SRA	Mutreja et al. Nature 2011	https://www.ncbi.nlm.nih.gov/sra/?term=ERR018149	iLumina PE	SAMEA889312	PRJEB2215	ERX2008987	251.7	1992
Americas|Colombia|ERR018156|1992	Americas	Colombia	ERR018156	1992	SRA	Oprea et al. 2020							1992
Americas|Ecuador|ERR1879579|1995	Americas	Ecuador	ERR1879579	1995	SRA	Domman et al. Submitted	https://www.ncbi.nlm.nih.gov/sra/?term=ERR1879579	iLumina PE	SAMEA103905934	PRJEB19893	ERX1940104	309.8	1995
Americas|French_Guiana|ERR1879554|1993	Americas	French_Guiana	ERR1879554	1993	SRA	Domman et al. Submitted	https://www.ncbi.nlm.nih.gov/sra/?term=ERR1879554	iLumina PE	SAMEA103905216	PRJEB19893	ERX1940079	140.9	1993
Americas|French_Guiana|ERR1879578|1994	Americas	French_Guiana	ERR1879578	1994	SRA	Domman et al. Submitted	https://www.ncbi.nlm.nih.gov/sra/?term=ERR1879578	iLumina PE	SAMEA103905933	PRJEB19893	ERX1940103	226.8	1994
Americas|Mexico|ERR018159|1991	Americas	Mexico	ERR018159	1991	SRA	Mutreja et al. Nature 2011	https://www.ncbi.nlm.nih.gov/sra/?term=ERR018159	iLumina PE	SAMEA889367	PRJEB2215	ERX2008983	64	1991
Americas|Mexico|ERR018161|1991	Americas	Mexico	ERR018161	1991	SRA	Mutreja et al. Nature 2011	https://www.ncbi.nlm.nih.gov/sra/?term=ERR018161	iLumina PE	SAMEA889278	PRJEB2215	ERX2008985	101.4	1991
Americas|Mexico|ERR042754|1992	Americas	Mexico	ERR042754	1992	SRA	Domman et al. Submitted	https://www.ncbi.nlm.nih.gov/sra/?term=ERR042754	iLumina PE	SAMEA1018644	PRJEB2215	ERX019886	864.4	1992
Americas|Mexico|ERR044779|1991	Americas	Mexico	ERR044779	1991	SRA	Domman et al. Submitted	https://www.ncbi.nlm.nih.gov/sra/?term=ERR044779	iLumina PE	SAMEA1018684	PRJEB2215	ERX019887	655.1	1991
Americas|Mexico|ERR044781|1991	Americas	Mexico	ERR044781	1991	SRA	Domman et al. Submitted	https://www.ncbi.nlm.nih.gov/sra/?term=ERR044781	iLumina PE	SAMEA1018721	PRJEB2215	ERX019889	501.8	1991
Americas|Mexico|ERR044783|1992	Americas	Mexico	ERR044783	1992	SRA	Domman et al. Submitted	https://www.ncbi.nlm.nih.gov/sra/?term=ERR044783	iLumina PE	SAMEA1018610	PRJEB2215	ERX019891	292.2	1992
Americas|Mexico|ERR044785|1993	Americas	Mexico	ERR044785	1993	SRA	Domman et al. Submitted	https://www.ncbi.nlm.nih.gov/sra/?term=ERR044785	iLumina PE	SAMEA1018571	PRJEB2215	ERX019893	552.9	1993
Americas|Mexico|ERR044786|1993	Americas	Mexico	ERR044786	1993	SRA	Domman et al. Submitted	https://www.ncbi.nlm.nih.gov/sra/?term=ERR044786	iLumina PE	SAMEA1018634	PRJEB2215	ERX019894	472.1	1993
Americas|Mexico|ERR044791|1997	Americas	Mexico	ERR044791	1997	SRA	Domman et al. Submitted	https://www.ncbi.nlm.nih.gov/sra/?term=ERR044791	iLumina PE	SAMEA1018663	PRJEB2215	ERX019899	346.7	1997
Americas|Mexico|ERR108516|1998	Americas	Mexico	ERR108516	1998	SRA	Domman et al. Submitted	https://www.ncbi.nlm.nih.gov/sra/?term=ERR108516	iLumina PE	SAMEA1405595	PRJEB2215	ERX085950	418.8	1998
Americas|Mexico|ERR108517|1999	Americas	Mexico	ERR108517	1999	SRA	Domman et al. Submitted	https://www.ncbi.nlm.nih.gov/sra/?term=ERR108517	iLumina PE	SAMEA1405601	PRJEB2215	ERX085951	641.6	1999
Americas|Mexico|ERR108518|1999	Americas	Mexico	ERR108518	1999	SRA	Domman et al. Submitted	https://www.ncbi.nlm.nih.gov/sra/?term=ERR108518	iLumina PE	SAMEA1405605	PRJEB2215	ERX085952	237.9	1999
Americas|Mexico|ERR108522|2000	Americas	Mexico	ERR108522	2000	SRA	Domman et al. Submitted	https://www.ncbi.nlm.nih.gov/sra/?term=ERR108522	iLumina PE	SAMEA1405623	PRJEB2215	ERX085956	500.8	2000
Americas|Mexico|ERR108537|2006	Americas	Mexico	ERR108537	2006	SRA	Domman et al. Submitted	https://www.ncbi.nlm.nih.gov/sra/?term=ERR108537	iLumina PE	SAMEA1405526	PRJEB2215	ERX085971	294.4	2006
Americas|Mexico|ERR163240|1993	Americas	Mexico	ERR163240	1993	SRA	Domman et al. Submitted	https://www.ncbi.nlm.nih.gov/sra/?term=ERR163240	iLumina PE	SAMEA1484008	PRJEB2215	ERX139117	270.7	1993
Americas|Mexico|ERR163241|1994	Americas	Mexico	ERR163241	1994	SRA	Domman et al. Submitted	https://www.ncbi.nlm.nih.gov/sra/?term=ERR163241	iLumina PE	SAMEA1484104	PRJEB2215	ERX139118	202.5	1994
Americas|Mexico|ERR163242|1994	Americas	Mexico	ERR163242	1994	SRA	Domman et al. Submitted	https://www.ncbi.nlm.nih.gov/sra/?term=ERR163242	iLumina PE	SAMEA1484136	PRJEB2215	ERX139119	258.1	1994
Americas|Mexico|ERR163243|1995	Americas	Mexico	ERR163243	1995	SRA	Domman et al. Submitted	https://www.ncbi.nlm.nih.gov/sra/?term=ERR163243	iLumina PE	SAMEA1483983	PRJEB2215	ERX139120	256.4	1995
Americas|Mexico|ERR163244|1995	Americas	Mexico	ERR163244	1995	SRA	Domman et al. Submitted	https://www.ncbi.nlm.nih.gov/sra/?term=ERR163244	iLumina PE	SAMEA1484134	PRJEB2215	ERX139121	258.6	1995
Americas|Peru|ERR025378|1991	Americas	Peru	ERR025378	1991	SRA	Mutreja et al. Nature 2011	https://www.ncbi.nlm.nih.gov/sra/?term=ERR025378	iLumina PE	SAMEA889373	PRJEB2215	ERX2005283	186.9	1991
Americas|Peru|ERR025388|1991	Americas	Peru	ERR025388	1991	SRA	Mutreja et al. Nature 2011	https://www.ncbi.nlm.nih.gov/sra/?term=ERR025388	iLumina PE	SAMEA889255	PRJEB2215	ERX2005309	223.2	1991
Americas|Peru|ERR025389|1991	Americas	Peru	ERR025389	1991	SRA	Mutreja et al. Nature 2011	https://www.ncbi.nlm.nih.gov/sra/?term=ERR025389	iLumina PE	SAMEA889253	PRJEB2215	ERX2005310	400.5	1991
Americas|Peru|ERR025390|1991	Americas	Peru	ERR025390	1991	SRA	Mutreja et al. Nature 2011	https://www.ncbi.nlm.nih.gov/sra/?term=ERR025390	iLumina PE	SAMEA889159	PRJEB2215	ERX2005311	250.1	1991
Americas|Peru|ERR576973|1991	Americas	Peru	ERR576973	1991	SRA	Didelot et al. PLoS Genetics 2015	https://www.ncbi.nlm.nih.gov/sra/?term=ERR576973	iLumina PE	SAMEA2696123	PRJEB6864	ERX535379	266.3	1991
Americas|Peru|ERR580006|1991	Americas	Peru	ERR580006	1991	SRA	Didelot et al. PLoS Genetics 2015	https://www.ncbi.nlm.nih.gov/sra/?term=ERR580006	iLumina PE	SAMEA2691435	PRJEB6869	ERX538129	276.3	1991
Americas|Bolivia|ERR2008756|1991	Americas	Bolivia	ERR2008756	1991	SRA		https://www.ncbi.nlm.nih.gov/sra/?term=ERR2008756	iLumina PE	SAMEA104125096	PRJEB21298	ERX2068519	105.3	1991
Americas|Brazil|ERR2008757|1991	Americas	Brazil	ERR2008757	1991	SRA		https://www.ncbi.nlm.nih.gov/sra/?term=ERR2008757	iLumina PE	SAMEA104125097	PRJEB21298	ERX2068520	212.3	1991
Americas|Brazil|ERR2008758|1991	Americas	Brazil	ERR2008758	1991	SRA		https://www.ncbi.nlm.nih.gov/sra/?term=ERR2008758	iLumina PE	SAMEA104125098	PRJEB21298	ERX2068521	141.5	1991
Americas|Brazil|SRR491161|1992	Americas	Brazil	SRR491161	1992	SRA		https://www.ncbi.nlm.nih.gov/sra/?term=SRR491161	iLumina PE	SAMN00989305	PRJNA76257	SRX144540	1400	1992
Americas|Colombia|ERR2008761|1992	Americas	Colombia	ERR2008761	1992	SRA		https://www.ncbi.nlm.nih.gov/sra/?term=ERR2008761	iLumina PE	SAMEA104125101	PRJEB21298	ERX2068524	184.2	1992
Americas|Haiti|SRR8364252|2013	Americas	Haiti	SRR8364252	2013	SRA		https://www.ncbi.nlm.nih.gov/sra/?term=SRR8364252	iLumina PE	SAMN10610765	PRJNA510624	SRX5174831	274.4	2013
Americas|Haiti|SRR8364253|2013	Americas	Haiti	SRR8364253	2013	SRA		https://www.ncbi.nlm.nih.gov/sra/?term=SRR8364253	iLumina PE	SAMN10610764	PRJNA510624	SRX5174830	417.5	2013
Americas|Haiti|SRR8364254|2013	Americas	Haiti	SRR8364254	2013	SRA		https://www.ncbi.nlm.nih.gov/sra/?term=SRR8364254	iLumina PE	SAMN10610759	PRJNA510624	SRX5174829	345.8	2013
Americas|Haiti|SRR8364255|2014	Americas	Haiti	SRR8364255	2014	SRA		https://www.ncbi.nlm.nih.gov/sra/?term=SRR8364255	iLumina PE	SAMN10610758	PRJNA510624	SRX5174828	153	2014
Americas|Haiti|SRR8364256|2014	Americas	Haiti	SRR8364256	2014	SRA		https://www.ncbi.nlm.nih.gov/sra/?term=SRR8364256	iLumina PE	SAMN10610757	PRJNA510624	SRX5174827	161.3	2014
Americas|Haiti|SRR8364257|2013	Americas	Haiti	SRR8364257	2013	SRA		https://www.ncbi.nlm.nih.gov/sra/?term=SRR8364257	iLumina PE	SAMN10610756	PRJNA510624	SRX5174826	277.4	2013
Americas|Haiti|SRR8364258|2013	Americas	Haiti	SRR8364258	2013	SRA		https://www.ncbi.nlm.nih.gov/sra/?term=SRR8364258	iLumina PE	SAMN10610763	PRJNA510624	SRX5174825	421.2	2013
Americas|Haiti|SRR8364259|2015	Americas	Haiti	SRR8364259	2015	SRA		https://www.ncbi.nlm.nih.gov/sra/?term=SRR8364259	iLumina PE	SAMN10610762	PRJNA510624	SRX5174824	170.7	2015
Americas|Haiti|SRR8364260|2015	Americas	Haiti	SRR8364260	2015	SRA		https://www.ncbi.nlm.nih.gov/sra/?term=SRR8364260	iLumina PE	SAMN10610761	PRJNA510624	SRX5174823	183.3	2015
Americas|Haiti|SRR8364261|2015	Americas	Haiti	SRR8364261	2015	SRA		https://www.ncbi.nlm.nih.gov/sra/?term=SRR8364261	iLumina PE	SAMN10610760	PRJNA510624	SRX5174822	174.9	2015
Americas|Haiti|SRR8364262|2013	Americas	Haiti	SRR8364262	2013	SRA		https://www.ncbi.nlm.nih.gov/sra/?term=SRR8364262	iLumina PE	SAMN10610928	PRJNA510624	SRX5174821	358.6	2013
Americas|Haiti|SRR8364263|2013	Americas	Haiti	SRR8364263	2013	SRA		https://www.ncbi.nlm.nih.gov/sra/?term=SRR8364263	iLumina PE	SAMN10610929	PRJNA510624	SRX5174820	381.7	2013
Americas|Haiti|SRR8364264|2013	Americas	Haiti	SRR8364264	2013	SRA		https://www.ncbi.nlm.nih.gov/sra/?term=SRR8364264	iLumina PE	SAMN10610926	PRJNA510624	SRX5174819	386.2	2013
Americas|Haiti|SRR8364265|2013	Americas	Haiti	SRR8364265	2013	SRA		https://www.ncbi.nlm.nih.gov/sra/?term=SRR8364265	iLumina PE	SAMN10610927	PRJNA510624	SRX5174818	380.3	2013
Americas|Haiti|SRR8364266|2013	Americas	Haiti	SRR8364266	2013	SRA		https://www.ncbi.nlm.nih.gov/sra/?term=SRR8364266	iLumina PE	SAMN10610932	PRJNA510624	SRX5174817	292.8	2013
Americas|Haiti|SRR8364267|2013	Americas	Haiti	SRR8364267	2013	SRA		https://www.ncbi.nlm.nih.gov/sra/?term=SRR8364267	iLumina PE	SAMN10610933	PRJNA510624	SRX5174816	299.1	2013
Americas|Haiti|SRR8364268|2013	Americas	Haiti	SRR8364268	2013	SRA		https://www.ncbi.nlm.nih.gov/sra/?term=SRR8364268	iLumina PE	SAMN10610930	PRJNA510624	SRX5174815	295.5	2013
Americas|Haiti|SRR8364269|2013	Americas	Haiti	SRR8364269	2013	SRA		https://www.ncbi.nlm.nih.gov/sra/?term=SRR8364269	iLumina PE	SAMN10610931	PRJNA510624	SRX5174814	411.2	2013
Americas|Haiti|SRR8364270|2013	Americas	Haiti	SRR8364270	2013	SRA		https://www.ncbi.nlm.nih.gov/sra/?term=SRR8364270	iLumina PE	SAMN10610934	PRJNA510624	SRX5174813	425.6	2013
Americas|Haiti|SRR8364271|2013	Americas	Haiti	SRR8364271	2013	SRA		https://www.ncbi.nlm.nih.gov/sra/?term=SRR8364271	iLumina PE	SAMN10610935	PRJNA510624	SRX5174812	491.1	2013
Americas|Haiti|SRR8364272|2016	Americas	Haiti	SRR8364272	2016	SRA		https://www.ncbi.nlm.nih.gov/sra/?term=SRR8364272	iLumina PE	SAMN10610839	PRJNA510624	SRX5174811	474.7	2016
Americas|Haiti|SRR8364273|2016	Americas	Haiti	SRR8364273	2016	SRA		https://www.ncbi.nlm.nih.gov/sra/?term=SRR8364273	iLumina PE	SAMN10610838	PRJNA510624	SRX5174810	559.6	2016
Americas|Haiti|SRR8364274|2016	Americas	Haiti	SRR8364274	2016	SRA		https://www.ncbi.nlm.nih.gov/sra/?term=SRR8364274	iLumina PE	SAMN10610854	PRJNA510624	SRX5174809	369.6	2016
Americas|Haiti|SRR8364275|2016	Americas	Haiti	SRR8364275	2016	SRA		https://www.ncbi.nlm.nih.gov/sra/?term=SRR8364275	iLumina PE	SAMN10610855	PRJNA510624	SRX5174808	266.7	2016
Americas|Haiti|SRR8364276|2016	Americas	Haiti	SRR8364276	2016	SRA		https://www.ncbi.nlm.nih.gov/sra/?term=SRR8364276	iLumina PE	SAMN10610843	PRJNA510624	SRX5174807	527.6	2016
Americas|Haiti|SRR8364277|2016	Americas	Haiti	SRR8364277	2016	SRA		https://www.ncbi.nlm.nih.gov/sra/?term=SRR8364277	iLumina PE	SAMN10610842	PRJNA510624	SRX5174806	405.4	2016
Americas|Haiti|SRR8364278|2016	Americas	Haiti	SRR8364278	2016	SRA		https://www.ncbi.nlm.nih.gov/sra/?term=SRR8364278	iLumina PE	SAMN10610841	PRJNA510624	SRX5174805	678.8	2016
Americas|Haiti|SRR8364279|2016	Americas	Haiti	SRR8364279	2016	SRA		https://www.ncbi.nlm.nih.gov/sra/?term=SRR8364279	iLumina PE	SAMN10610840	PRJNA510624	SRX5174804	493.7	2016
Americas|Haiti|SRR8364280|2016	Americas	Haiti	SRR8364280	2016	SRA		https://www.ncbi.nlm.nih.gov/sra/?term=SRR8364280	iLumina PE	SAMN10610848	PRJNA510624	SRX5174803	323.7	2016
Americas|Haiti|SRR8364281|2013	Americas	Haiti	SRR8364281	2013	SRA		https://www.ncbi.nlm.nih.gov/sra/?term=SRR8364281	iLumina PE	SAMN10610849	PRJNA510624	SRX5174802	381.3	2013
Americas|Haiti|SRR8364282|2016	Americas	Haiti	SRR8364282	2016	SRA		https://www.ncbi.nlm.nih.gov/sra/?term=SRR8364282	iLumina PE	SAMN10610846	PRJNA510624	SRX5174801	471	2016
Americas|Haiti|SRR8364283|2016	Americas	Haiti	SRR8364283	2016	SRA		https://www.ncbi.nlm.nih.gov/sra/?term=SRR8364283	iLumina PE	SAMN10610847	PRJNA510624	SRX5174800	251.2	2016
Americas|Haiti|SRR8364284|2016	Americas	Haiti	SRR8364284	2016	SRA		https://www.ncbi.nlm.nih.gov/sra/?term=SRR8364284	iLumina PE	SAMN10610852	PRJNA510624	SRX5174799	329.7	2016
Americas|Haiti|SRR8364285|2016	Americas	Haiti	SRR8364285	2016	SRA		https://www.ncbi.nlm.nih.gov/sra/?term=SRR8364285	iLumina PE	SAMN10610853	PRJNA510624	SRX5174798	439.5	2016
Americas|Haiti|SRR8364286|2016	Americas	Haiti	SRR8364286	2016	SRA		https://www.ncbi.nlm.nih.gov/sra/?term=SRR8364286	iLumina PE	SAMN10610850	PRJNA510624	SRX5174797	286.2	2016
Americas|Haiti|SRR8364287|2016	Americas	Haiti	SRR8364287	2016	SRA		https://www.ncbi.nlm.nih.gov/sra/?term=SRR8364287	iLumina PE	SAMN10610851	PRJNA510624	SRX5174796	530.1	2016
Americas|Haiti|SRR8364288|2013	Americas	Haiti	SRR8364288	2013	SRA		https://www.ncbi.nlm.nih.gov/sra/?term=SRR8364288	iLumina PE	SAMN10610747	PRJNA510624	SRX5174795	396.7	2013
Americas|Haiti|SRR8364289|2013	Americas	Haiti	SRR8364289	2013	SRA		https://www.ncbi.nlm.nih.gov/sra/?term=SRR8364289	iLumina PE	SAMN10610746	PRJNA510624	SRX5174794	222.6	2013
Americas|Haiti|SRR8364290|2017	Americas	Haiti	SRR8364290	2017	SRA		https://www.ncbi.nlm.nih.gov/sra/?term=SRR8364290	iLumina PE	SAMN10610879	PRJNA510624	SRX5174793	263.1	2017
Americas|Haiti|SRR8364291|2017	Americas	Haiti	SRR8364291	2017	SRA		https://www.ncbi.nlm.nih.gov/sra/?term=SRR8364291	iLumina PE	SAMN10610878	PRJNA510624	SRX5174792	514.7	2017
Americas|Haiti|SRR8364292|2017	Americas	Haiti	SRR8364292	2017	SRA		https://www.ncbi.nlm.nih.gov/sra/?term=SRR8364292	iLumina PE	SAMN10610877	PRJNA510624	SRX5174791	186.5	2017
Americas|Haiti|SRR8364293|2017	Americas	Haiti	SRR8364293	2017	SRA		https://www.ncbi.nlm.nih.gov/sra/?term=SRR8364293	iLumina PE	SAMN10610876	PRJNA510624	SRX5174790	320.9	2017
Americas|Haiti|SRR8364294|2013	Americas	Haiti	SRR8364294	2013	SRA		https://www.ncbi.nlm.nih.gov/sra/?term=SRR8364294	iLumina PE	SAMN10610749	PRJNA510624	SRX5174789	345.6	2013
Americas|Haiti|SRR8364295|2013	Americas	Haiti	SRR8364295	2013	SRA		https://www.ncbi.nlm.nih.gov/sra/?term=SRR8364295	iLumina PE	SAMN10610748	PRJNA510624	SRX5174788	412.6	2013
Americas|Haiti|SRR8364296|2017	Americas	Haiti	SRR8364296	2017	SRA		https://www.ncbi.nlm.nih.gov/sra/?term=SRR8364296	iLumina PE	SAMN10610914	PRJNA510624	SRX5174787	268.8	2017
Americas|Haiti|SRR8364297|2017	Americas	Haiti	SRR8364297	2017	SRA		https://www.ncbi.nlm.nih.gov/sra/?term=SRR8364297	iLumina PE	SAMN10610915	PRJNA510624	SRX5174786	242.5	2017
Americas|Haiti|SRR8364298|2013	Americas	Haiti	SRR8364298	2013	SRA		https://www.ncbi.nlm.nih.gov/sra/?term=SRR8364298	iLumina PE	SAMN10610753	PRJNA510624	SRX5174785	397.5	2013
Americas|Haiti|SRR8364299|2013	Americas	Haiti	SRR8364299	2013	SRA		https://www.ncbi.nlm.nih.gov/sra/?term=SRR8364299	iLumina PE	SAMN10610752	PRJNA510624	SRX5174784	267.3	2013
Americas|Haiti|SRR8364300|2017	Americas	Haiti	SRR8364300	2017	SRA		https://www.ncbi.nlm.nih.gov/sra/?term=SRR8364300	iLumina PE	SAMN10610910	PRJNA510624	SRX5174783	226.4	2017
Americas|Haiti|SRR8364301|2017	Americas	Haiti	SRR8364301	2017	SRA		https://www.ncbi.nlm.nih.gov/sra/?term=SRR8364301	iLumina PE	SAMN10610911	PRJNA510624	SRX5174782	219.5	2017
Americas|Haiti|SRR8364302|2017	Americas	Haiti	SRR8364302	2017	SRA		https://www.ncbi.nlm.nih.gov/sra/?term=SRR8364302	iLumina PE	SAMN10610912	PRJNA510624	SRX5174781	268.6	2017
Americas|Haiti|SRR8364303|2017	Americas	Haiti	SRR8364303	2017	SRA		https://www.ncbi.nlm.nih.gov/sra/?term=SRR8364303	iLumina PE	SAMN10610913	PRJNA510624	SRX5174780	229.8	2017
Americas|Haiti|SRR8364304|2017	Americas	Haiti	SRR8364304	2017	SRA		https://www.ncbi.nlm.nih.gov/sra/?term=SRR8364304	iLumina PE	SAMN10610906	PRJNA510624	SRX5174779	278.5	2017
Americas|Haiti|SRR8364305|2017	Americas	Haiti	SRR8364305	2017	SRA		https://www.ncbi.nlm.nih.gov/sra/?term=SRR8364305	iLumina PE	SAMN10610907	PRJNA510624	SRX5174778	262.6	2017
Americas|Haiti|SRR8364306|2017	Americas	Haiti	SRR8364306	2017	SRA		https://www.ncbi.nlm.nih.gov/sra/?term=SRR8364306	iLumina PE	SAMN10610908	PRJNA510624	SRX5174777	254.1	2017
Americas|Haiti|SRR8364307|2017	Americas	Haiti	SRR8364307	2017	SRA		https://www.ncbi.nlm.nih.gov/sra/?term=SRR8364307	iLumina PE	SAMN10610909	PRJNA510624	SRX5174776	272.1	2017
Americas|Haiti|SRR8364308|2016	Americas	Haiti	SRR8364308	2016	SRA		https://www.ncbi.nlm.nih.gov/sra/?term=SRR8364308	iLumina PE	SAMN10610834	PRJNA510624	SRX5174775	198.4	2016
Americas|Haiti|SRR8364309|2013	Americas	Haiti	SRR8364309	2013	SRA		https://www.ncbi.nlm.nih.gov/sra/?term=SRR8364309	iLumina PE	SAMN10610837	PRJNA510624	SRX5174774	368.4	2013
Americas|Haiti|SRR8364310|2013	Americas	Haiti	SRR8364310	2013	SRA		https://www.ncbi.nlm.nih.gov/sra/?term=SRR8364310	iLumina PE	SAMN10610836	PRJNA510624	SRX5174773	440.4	2013
Americas|Haiti|SRR8364311|2013	Americas	Haiti	SRR8364311	2013	SRA		https://www.ncbi.nlm.nih.gov/sra/?term=SRR8364311	iLumina PE	SAMN10610839	PRJNA510624	SRX5174772	373.3	2013
Americas|Haiti|SRR8364312|2013	Americas	Haiti	SRR8364312	2013	SRA		https://www.ncbi.nlm.nih.gov/sra/?term=SRR8364312	iLumina PE	SAMN10610838	PRJNA510624	SRX5174771	425.5	2013
Americas|Haiti|SRR8364313|2013	Americas	Haiti	SRR8364313	2013	SRA		https://www.ncbi.nlm.nih.gov/sra/?term=SRR8364313	iLumina PE	SAMN10610941	PRJNA510624	SRX5174770	343.1	2013
Americas|Haiti|SRR8364314|2013	Americas	Haiti	SRR8364314	2013	SRA		https://www.ncbi.nlm.nih.gov/sra/?term=SRR8364314	iLumina PE	SAMN10610940	PRJNA510624	SRX5174769	455.9	2013
Americas|Haiti|SRR8364315|2013	Americas	Haiti	SRR8364315	2013	SRA		https://www.ncbi.nlm.nih.gov/sra/?term=SRR8364315	iLumina PE	SAMN10610943	PRJNA510624	SRX5174768	502.4	2013
Americas|Haiti|SRR8364316|2013	Americas	Haiti	SRR8364316	2013	SRA		https://www.ncbi.nlm.nih.gov/sra/?term=SRR8364316	iLumina PE	SAMN10610942	PRJNA510624	SRX5174767	385.4	2013
Americas|Haiti|SRR8364317|2013	Americas	Haiti	SRR8364317	2013	SRA		https://www.ncbi.nlm.nih.gov/sra/?term=SRR8364317	iLumina PE	SAMN10610945	PRJNA510624	SRX5174766	278.6	2013
Americas|Haiti|SRR8364318|2013	Americas	Haiti	SRR8364318	2013	SRA		https://www.ncbi.nlm.nih.gov/sra/?term=SRR8364318	iLumina PE	SAMN10610944	PRJNA510624	SRX5174765	435.6	2013
Americas|Haiti|SRR8364319|2016	Americas	Haiti	SRR8364319	2016	SRA		https://www.ncbi.nlm.nih.gov/sra/?term=SRR8364319	iLumina PE	SAMN10610832	PRJNA510624	SRX5174764	211.7	2016
Americas|Haiti|SRR8364320|2016	Americas	Haiti	SRR8364320	2016	SRA		https://www.ncbi.nlm.nih.gov/sra/?term=SRR8364320	iLumina PE	SAMN10610833	PRJNA510624	SRX5174763	191.7	2016
Americas|Haiti|SRR8364321|2016	Americas	Haiti	SRR8364321	2016	SRA		https://www.ncbi.nlm.nih.gov/sra/?term=SRR8364321	iLumina PE	SAMN10610826	PRJNA510624	SRX5174762	204.8	2016
Americas|Haiti|SRR8364322|2016	Americas	Haiti	SRR8364322	2016	SRA		https://www.ncbi.nlm.nih.gov/sra/?term=SRR8364322	iLumina PE	SAMN10610827	PRJNA510624	SRX5174761	405.8	2016
Americas|Haiti|SRR8364323|2016	Americas	Haiti	SRR8364323	2016	SRA		https://www.ncbi.nlm.nih.gov/sra/?term=SRR8364323	iLumina PE	SAMN10610828	PRJNA510624	SRX5174760	419.7	2016
Americas|Haiti|SRR8364324|2016	Americas	Haiti	SRR8364324	2016	SRA		https://www.ncbi.nlm.nih.gov/sra/?term=SRR8364324	iLumina PE	SAMN10610829	PRJNA510624	SRX5174759	424.9	2016
Americas|Haiti|SRR8364325|2017	Americas	Haiti	SRR8364325	2017	SRA		https://www.ncbi.nlm.nih.gov/sra/?term=SRR8364325	iLumina PE	SAMN10610865	PRJNA510624	SRX5174758	266.5	2017
Americas|Haiti|SRR8364326|2017	Americas	Haiti	SRR8364326	2017	SRA		https://www.ncbi.nlm.nih.gov/sra/?term=SRR8364326	iLumina PE	SAMN10610864	PRJNA510624	SRX5174757	553.6	2017
Americas|Haiti|SRR8364327|2016	Americas	Haiti	SRR8364327	2016	SRA		https://www.ncbi.nlm.nih.gov/sra/?term=SRR8364327	iLumina PE	SAMN10610830	PRJNA510624	SRX5174756	293.2	2016
Americas|Haiti|SRR8364328|2016	Americas	Haiti	SRR8364328	2016	SRA		https://www.ncbi.nlm.nih.gov/sra/?term=SRR8364328	iLumina PE	SAMN10610857	PRJNA510624	SRX5174755	255.7	2016
Americas|Haiti|SRR8364329|2016	Americas	Haiti	SRR8364329	2016	SRA		https://www.ncbi.nlm.nih.gov/sra/?term=SRR8364329	iLumina PE	SAMN10610856	PRJNA510624	SRX5174754	633.9	2016
Americas|Haiti|SRR8364330|2017	Americas	Haiti	SRR8364330	2017	SRA		https://www.ncbi.nlm.nih.gov/sra/?term=SRR8364330	iLumina PE	SAMN10610859	PRJNA510624	SRX5174753	362	2017
Americas|Haiti|SRR8364331|2016	Americas	Haiti	SRR8364331	2016	SRA		https://www.ncbi.nlm.nih.gov/sra/?term=SRR8364331	iLumina PE	SAMN10610858	PRJNA510624	SRX5174752	451.3	2016
Americas|Haiti|SRR8364332|2017	Americas	Haiti	SRR8364332	2017	SRA		https://www.ncbi.nlm.nih.gov/sra/?term=SRR8364332	iLumina PE	SAMN10610861	PRJNA510624	SRX5174751	348	2017
Americas|Haiti|SRR8364333|2017	Americas	Haiti	SRR8364333	2017	SRA		https://www.ncbi.nlm.nih.gov/sra/?term=SRR8364333	iLumina PE	SAMN10610860	PRJNA510624	SRX5174750	303.3	2017
Americas|Haiti|SRR8364334|2017	Americas	Haiti	SRR8364334	2017	SRA		https://www.ncbi.nlm.nih.gov/sra/?term=SRR8364334	iLumina PE	SAMN10610863	PRJNA510624	SRX5174749	275.7	2017
Americas|Haiti|SRR8364335|2017	Americas	Haiti	SRR8364335	2017	SRA		https://www.ncbi.nlm.nih.gov/sra/?term=SRR8364335	iLumina PE	SAMN10610862	PRJNA510624	SRX5174748	268.6	2017
Americas|Haiti|SRR8364336|2016	Americas	Haiti	SRR8364336	2016	SRA		https://www.ncbi.nlm.nih.gov/sra/?term=SRR8364336	iLumina PE	SAMN10610835	PRJNA510624	SRX5174747	220.1	2016
Americas|Haiti|SRR8364337|2013	Americas	Haiti	SRR8364337	2013	SRA		https://www.ncbi.nlm.nih.gov/sra/?term=SRR8364337	iLumina PE	SAMN10610825	PRJNA510624	SRX5174746	391	2013
Americas|Haiti|SRR8364338|2013	Americas	Haiti	SRR8364338	2013	SRA		https://www.ncbi.nlm.nih.gov/sra/?term=SRR8364338	iLumina PE	SAMN10610824	PRJNA510624	SRX5174745	437.5	2013
Americas|Haiti|SRR8364339|2013	Americas	Haiti	SRR8364339	2013	SRA		https://www.ncbi.nlm.nih.gov/sra/?term=SRR8364339	iLumina PE	SAMN10610919	PRJNA510624	SRX5174744	477.9	2013
Americas|Haiti|SRR8364340|2013	Americas	Haiti	SRR8364340	2013	SRA		https://www.ncbi.nlm.nih.gov/sra/?term=SRR8364340	iLumina PE	SAMN10610918	PRJNA510624	SRX5174743	489.7	2013
Americas|Haiti|SRR8364341|2013	Americas	Haiti	SRR8364341	2013	SRA		https://www.ncbi.nlm.nih.gov/sra/?term=SRR8364341	iLumina PE	SAMN10610917	PRJNA510624	SRX5174742	355.2	2013
Americas|Haiti|SRR8364342|2013	Americas	Haiti	SRR8364342	2013	SRA		https://www.ncbi.nlm.nih.gov/sra/?term=SRR8364342	iLumina PE	SAMN10610916	PRJNA510624	SRX5174741	417.8	2013
Americas|Haiti|SRR8364343|2013	Americas	Haiti	SRR8364343	2013	SRA		https://www.ncbi.nlm.nih.gov/sra/?term=SRR8364343	iLumina PE	SAMN10610923	PRJNA510624	SRX5174740	407.4	2013
Americas|Haiti|SRR8364344|2013	Americas	Haiti	SRR8364344	2013	SRA		https://www.ncbi.nlm.nih.gov/sra/?term=SRR8364344	iLumina PE	SAMN10610922	PRJNA510624	SRX5174739	398.4	2013
Americas|Haiti|SRR8364345|2013	Americas	Haiti	SRR8364345	2013	SRA		https://www.ncbi.nlm.nih.gov/sra/?term=SRR8364345	iLumina PE	SAMN10610921	PRJNA510624	SRX5174738	449.2	2013
Americas|Haiti|SRR8364346|2013	Americas	Haiti	SRR8364346	2013	SRA		https://www.ncbi.nlm.nih.gov/sra/?term=SRR8364346	iLumina PE	SAMN10610920	PRJNA510624	SRX5174737	345.5	2013
Americas|Haiti|SRR8364347|2014	Americas	Haiti	SRR8364347	2014	SRA		https://www.ncbi.nlm.nih.gov/sra/?term=SRR8364347	iLumina PE	SAMN10610777	PRJNA510624	SRX5174736	189.7	2014
Americas|Haiti|SRR8364348|2014	Americas	Haiti	SRR8364348	2014	SRA		https://www.ncbi.nlm.nih.gov/sra/?term=SRR8364348	iLumina PE	SAMN10610776	PRJNA510624	SRX5174735	187.5	2014
Americas|Haiti|SRR8364349|2014	Americas	Haiti	SRR8364349	2014	SRA		https://www.ncbi.nlm.nih.gov/sra/?term=SRR8364349	iLumina PE	SAMN10610779	PRJNA510624	SRX5174734	175.3	2014
Americas|Haiti|SRR8364350|2014	Americas	Haiti	SRR8364350	2014	SRA		https://www.ncbi.nlm.nih.gov/sra/?term=SRR8364350	iLumina PE	SAMN10610778	PRJNA510624	SRX5174733	147.8	2014
Americas|Haiti|SRR8364351|2014	Americas	Haiti	SRR8364351	2014	SRA		https://www.ncbi.nlm.nih.gov/sra/?term=SRR8364351	iLumina PE	SAMN10610781	PRJNA510624	SRX5174732	170.8	2014
Americas|Haiti|SRR8364352|2014	Americas	Haiti	SRR8364352	2014	SRA		https://www.ncbi.nlm.nih.gov/sra/?term=SRR8364352	iLumina PE	SAMN10610780	PRJNA510624	SRX5174731	201.8	2014
Americas|Haiti|SRR8364353|2015	Americas	Haiti	SRR8364353	2015	SRA		https://www.ncbi.nlm.nih.gov/sra/?term=SRR8364353	iLumina PE	SAMN10610783	PRJNA510624	SRX5174730	186.5	2015
Americas|Haiti|SRR8364354|2014	Americas	Haiti	SRR8364354	2014	SRA		https://www.ncbi.nlm.nih.gov/sra/?term=SRR8364354	iLumina PE	SAMN10610782	PRJNA510624	SRX5174729	195.9	2014
Americas|Haiti|SRR8364355|2015	Americas	Haiti	SRR8364355	2015	SRA		https://www.ncbi.nlm.nih.gov/sra/?term=SRR8364355	iLumina PE	SAMN10610785	PRJNA510624	SRX5174728	195.8	2015
Americas|Haiti|SRR8364356|2015	Americas	Haiti	SRR8364356	2015	SRA		https://www.ncbi.nlm.nih.gov/sra/?term=SRR8364356	iLumina PE	SAMN10610784	PRJNA510624	SRX5174727	190.9	2015
Americas|Haiti|SRR8364357|2013	Americas	Haiti	SRR8364357	2013	SRA		https://www.ncbi.nlm.nih.gov/sra/?term=SRR8364357	iLumina PE	SAMN10610947	PRJNA510624	SRX5174726	389.9	2013
Americas|Haiti|SRR8364358|2013	Americas	Haiti	SRR8364358	2013	SRA		https://www.ncbi.nlm.nih.gov/sra/?term=SRR8364358	iLumina PE	SAMN10610946	PRJNA510624	SRX5174725	329.3	2013
Americas|Haiti|SRR8364359|2017	Americas	Haiti	SRR8364359	2017	SRA		https://www.ncbi.nlm.nih.gov/sra/?term=SRR8364359	iLumina PE	SAMN10610892	PRJNA510624	SRX5174724	289.8	2017
Americas|Haiti|SRR8364360|2017	Americas	Haiti	SRR8364360	2017	SRA		https://www.ncbi.nlm.nih.gov/sra/?term=SRR8364360	iLumina PE	SAMN10610893	PRJNA510624	SRX5174723	222.8	2017
Americas|Haiti|SRR8364361|2017	Americas	Haiti	SRR8364361	2017	SRA		https://www.ncbi.nlm.nih.gov/sra/?term=SRR8364361	iLumina PE	SAMN10610890	PRJNA510624	SRX5174722	317.1	2017
Americas|Haiti|SRR8364362|2017	Americas	Haiti	SRR8364362	2017	SRA		https://www.ncbi.nlm.nih.gov/sra/?term=SRR8364362	iLumina PE	SAMN10610891	PRJNA510624	SRX5174721	290.4	2017
Americas|Haiti|SRR8364363|2017	Americas	Haiti	SRR8364363	2017	SRA		https://www.ncbi.nlm.nih.gov/sra/?term=SRR8364363	iLumina PE	SAMN10610888	PRJNA510624	SRX5174720	349.4	2017
Americas|Haiti|SRR8364364|2017	Americas	Haiti	SRR8364364	2017	SRA		https://www.ncbi.nlm.nih.gov/sra/?term=SRR8364364	iLumina PE	SAMN10610889	PRJNA510624	SRX5174719	476.5	2017
Americas|Haiti|SRR8364365|2017	Americas	Haiti	SRR8364365	2017	SRA		https://www.ncbi.nlm.nih.gov/sra/?term=SRR8364365	iLumina PE	SAMN10610886	PRJNA510624	SRX5174718	306.2	2017
Americas|Haiti|SRR8364366|2017	Americas	Haiti	SRR8364366	2017	SRA		https://www.ncbi.nlm.nih.gov/sra/?term=SRR8364366	iLumina PE	SAMN10610887	PRJNA510624	SRX5174717	316.7	2017
Americas|Haiti|SRR8364367|2017	Americas	Haiti	SRR8364367	2017	SRA		https://www.ncbi.nlm.nih.gov/sra/?term=SRR8364367	iLumina PE	SAMN10610894	PRJNA510624	SRX5174716	288	2017
Americas|Haiti|SRR8364368|2017	Americas	Haiti	SRR8364368	2017	SRA		https://www.ncbi.nlm.nih.gov/sra/?term=SRR8364368	iLumina PE	SAMN10610895	PRJNA510624	SRX5174715	223.9	2017
Americas|Haiti|SRR8364369|2013	Americas	Haiti	SRR8364369	2013	SRA		https://www.ncbi.nlm.nih.gov/sra/?term=SRR8364369	iLumina PE	SAMN10610768	PRJNA510624	SRX5174714	261.3	2013
Americas|Haiti|SRR8364370|2013	Americas	Haiti	SRR8364370	2013	SRA		https://www.ncbi.nlm.nih.gov/sra/?term=SRR8364370	iLumina PE	SAMN10610769	PRJNA510624	SRX5174713	417.6	2013
Americas|Haiti|SRR8364371|2013	Americas	Haiti	SRR8364371	2013	SRA		https://www.ncbi.nlm.nih.gov/sra/?term=SRR8364371	iLumina PE	SAMN10610766	PRJNA510624	SRX5174712	239.3	2013
Americas|Haiti|SRR8364372|2013	Americas	Haiti	SRR8364372	2013	SRA		https://www.ncbi.nlm.nih.gov/sra/?term=SRR8364372	iLumina PE	SAMN10610767	PRJNA510624	SRX5174711	335.5	2013
Americas|Haiti|SRR8364373|2014	Americas	Haiti	SRR8364373	2014	SRA		https://www.ncbi.nlm.nih.gov/sra/?term=SRR8364373	iLumina PE	SAMN10610772	PRJNA510624	SRX5174710	200	2014
Americas|Haiti|SRR8364374|2014	Americas	Haiti	SRR8364374	2014	SRA		https://www.ncbi.nlm.nih.gov/sra/?term=SRR8364374	iLumina PE	SAMN10610773	PRJNA510624	SRX5174709	172.7	2014
Americas|Haiti|SRR8364375|2014	Americas	Haiti	SRR8364375	2014	SRA		https://www.ncbi.nlm.nih.gov/sra/?term=SRR8364375	iLumina PE	SAMN10610770	PRJNA510624	SRX5174708	172.7	2014
Americas|Haiti|SRR8364376|2014	Americas	Haiti	SRR8364376	2014	SRA		https://www.ncbi.nlm.nih.gov/sra/?term=SRR8364376	iLumina PE	SAMN10610771	PRJNA510624	SRX5174707	204.9	2014
Americas|Haiti|SRR8364377|2014	Americas	Haiti	SRR8364377	2014	SRA		https://www.ncbi.nlm.nih.gov/sra/?term=SRR8364377	iLumina PE	SAMN10610774	PRJNA510624	SRX5174706	180.3	2014
Americas|Haiti|SRR8364378|2014	Americas	Haiti	SRR8364378	2014	SRA		https://www.ncbi.nlm.nih.gov/sra/?term=SRR8364378	iLumina PE	SAMN10610775	PRJNA510624	SRX5174705	186.4	2014
Americas|Haiti|SRR8364379|2016	Americas	Haiti	SRR8364379	2016	SRA		https://www.ncbi.nlm.nih.gov/sra/?term=SRR8364379	iLumina PE	SAMN10610831	PRJNA510624	SRX5174704	387.1	2016
Americas|Haiti|SRR8364380|2017	Americas	Haiti	SRR8364380	2017	SRA		https://www.ncbi.nlm.nih.gov/sra/?term=SRR8364380	iLumina PE	SAMN10610901	PRJNA510624	SRX5174703	344.7	2017
Americas|Haiti|SRR8364381|2017	Americas	Haiti	SRR8364381	2017	SRA		https://www.ncbi.nlm.nih.gov/sra/?term=SRR8364381	iLumina PE	SAMN10610900	PRJNA510624	SRX5174702	275	2017
Americas|Haiti|SRR8364382|2017	Americas	Haiti	SRR8364382	2017	SRA		https://www.ncbi.nlm.nih.gov/sra/?term=SRR8364382	iLumina PE	SAMN10610903	PRJNA510624	SRX5174701	257.4	2017
Americas|Haiti|SRR8364383|2017	Americas	Haiti	SRR8364383	2017	SRA		https://www.ncbi.nlm.nih.gov/sra/?term=SRR8364383	iLumina PE	SAMN10610902	PRJNA510624	SRX5174700	293	2017
Americas|Haiti|SRR8364384|2017	Americas	Haiti	SRR8364384	2017	SRA		https://www.ncbi.nlm.nih.gov/sra/?term=SRR8364384	iLumina PE	SAMN10610897	PRJNA510624	SRX5174699	301.4	2017
Americas|Haiti|SRR8364385|2017	Americas	Haiti	SRR8364385	2017	SRA		https://www.ncbi.nlm.nih.gov/sra/?term=SRR8364385	iLumina PE	SAMN10610896	PRJNA510624	SRX5174698	407.7	2017
Americas|Haiti|SRR8364386|2017	Americas	Haiti	SRR8364386	2017	SRA		https://www.ncbi.nlm.nih.gov/sra/?term=SRR8364386	iLumina PE	SAMN10610899	PRJNA510624	SRX5174697	257.5	2017
Americas|Haiti|SRR8364387|2017	Americas	Haiti	SRR8364387	2017	SRA		https://www.ncbi.nlm.nih.gov/sra/?term=SRR8364387	iLumina PE	SAMN10610898	PRJNA510624	SRX5174696	404.3	2017
Americas|Haiti|SRR8364388|2017	Americas	Haiti	SRR8364388	2017	SRA		https://www.ncbi.nlm.nih.gov/sra/?term=SRR8364388	iLumina PE	SAMN10610905	PRJNA510624	SRX5174695	302	2017
Americas|Haiti|SRR8364389|2017	Americas	Haiti	SRR8364389	2017	SRA		https://www.ncbi.nlm.nih.gov/sra/?term=SRR8364389	iLumina PE	SAMN10610904	PRJNA510624	SRX5174694	242.8	2017
Americas|Haiti|SRR8364390|2015	Americas	Haiti	SRR8364390	2015	SRA		https://www.ncbi.nlm.nih.gov/sra/?term=SRR8364390	iLumina PE	SAMN10610803	PRJNA510624	SRX5174693	260.8	2015
Americas|Haiti|SRR8364391|2015	Americas	Haiti	SRR8364391	2015	SRA		https://www.ncbi.nlm.nih.gov/sra/?term=SRR8364391	iLumina PE	SAMN10610802	PRJNA510624	SRX5174692	195.9	2015
Americas|Haiti|SRR8364392|2015	Americas	Haiti	SRR8364392	2015	SRA		https://www.ncbi.nlm.nih.gov/sra/?term=SRR8364392	iLumina PE	SAMN10610801	PRJNA510624	SRX5174691	116.7	2015
Americas|Haiti|SRR8364393|2015	Americas	Haiti	SRR8364393	2015	SRA		https://www.ncbi.nlm.nih.gov/sra/?term=SRR8364393	iLumina PE	SAMN10610800	PRJNA510624	SRX5174690	117.1	2015
Americas|Haiti|SRR8364394|2015	Americas	Haiti	SRR8364394	2015	SRA		https://www.ncbi.nlm.nih.gov/sra/?term=SRR8364394	iLumina PE	SAMN10610799	PRJNA510624	SRX5174689	357	2015
Americas|Haiti|SRR8364395|2015	Americas	Haiti	SRR8364395	2015	SRA		https://www.ncbi.nlm.nih.gov/sra/?term=SRR8364395	iLumina PE	SAMN10610798	PRJNA510624	SRX5174688	200.2	2015
Americas|Haiti|SRR8364396|2015	Americas	Haiti	SRR8364396	2015	SRA		https://www.ncbi.nlm.nih.gov/sra/?term=SRR8364396	iLumina PE	SAMN10610797	PRJNA510624	SRX5174687	277.6	2015
Americas|Haiti|SRR8364397|2015	Americas	Haiti	SRR8364397	2015	SRA		https://www.ncbi.nlm.nih.gov/sra/?term=SRR8364397	iLumina PE	SAMN10610796	PRJNA510624	SRX5174686	238.2	2015
Americas|Haiti|SRR8364398|2015	Americas	Haiti	SRR8364398	2015	SRA		https://www.ncbi.nlm.nih.gov/sra/?term=SRR8364398	iLumina PE	SAMN10610805	PRJNA510624	SRX5174685	399.8	2015
Americas|Haiti|SRR8364399|2015	Americas	Haiti	SRR8364399	2015	SRA		https://www.ncbi.nlm.nih.gov/sra/?term=SRR8364399	iLumina PE	SAMN10610804	PRJNA510624	SRX5174684	148.6	2015
Americas|Haiti|SRR8364400|2016	Americas	Haiti	SRR8364400	2016	SRA		https://www.ncbi.nlm.nih.gov/sra/?term=SRR8364400	iLumina PE	SAMN10610837	PRJNA510624	SRX5174683	498	2016
Americas|Haiti|SRR8364401|2016	Americas	Haiti	SRR8364401	2016	SRA		https://www.ncbi.nlm.nih.gov/sra/?term=SRR8364401	iLumina PE	SAMN10610836	PRJNA510624	SRX5174682	242.2	2016
Americas|Haiti|SRR8364402|2017	Americas	Haiti	SRR8364402	2017	SRA		https://www.ncbi.nlm.nih.gov/sra/?term=SRR8364402	iLumina PE	SAMN10610866	PRJNA510624	SRX5174681	499.3	2017
Americas|Haiti|SRR8364403|2017	Americas	Haiti	SRR8364403	2017	SRA		https://www.ncbi.nlm.nih.gov/sra/?term=SRR8364403	iLumina PE	SAMN10610867	PRJNA510624	SRX5174680	207.7	2017
Americas|Haiti|SRR8364404|2017	Americas	Haiti	SRR8364404	2017	SRA		https://www.ncbi.nlm.nih.gov/sra/?term=SRR8364404	iLumina PE	SAMN10610868	PRJNA510624	SRX5174679	298.9	2017
Americas|Haiti|SRR8364405|2017	Americas	Haiti	SRR8364405	2017	SRA		https://www.ncbi.nlm.nih.gov/sra/?term=SRR8364405	iLumina PE	SAMN10610869	PRJNA510624	SRX5174678	372.4	2017
Americas|Haiti|SRR8364406|2017	Americas	Haiti	SRR8364406	2017	SRA		https://www.ncbi.nlm.nih.gov/sra/?term=SRR8364406	iLumina PE	SAMN10610870	PRJNA510624	SRX5174677	488.7	2017
Americas|Haiti|SRR8364407|2017	Americas	Haiti	SRR8364407	2017	SRA		https://www.ncbi.nlm.nih.gov/sra/?term=SRR8364407	iLumina PE	SAMN10610871	PRJNA510624	SRX5174676	518.7	2017
Americas|Haiti|SRR8364408|2017	Americas	Haiti	SRR8364408	2017	SRA		https://www.ncbi.nlm.nih.gov/sra/?term=SRR8364408	iLumina PE	SAMN10610872	PRJNA510624	SRX5174675	426.1	2017
Americas|Haiti|SRR8364409|2017	Americas	Haiti	SRR8364409	2017	SRA		https://www.ncbi.nlm.nih.gov/sra/?term=SRR8364409	iLumina PE	SAMN10610873	PRJNA510624	SRX5174674	513.2	2017
Americas|Haiti|SRR8364410|2017	Americas	Haiti	SRR8364410	2017	SRA		https://www.ncbi.nlm.nih.gov/sra/?term=SRR8364410	iLumina PE	SAMN10610874	PRJNA510624	SRX5174673	699.8	2017
Americas|Haiti|SRR8364411|2017	Americas	Haiti	SRR8364411	2017	SRA		https://www.ncbi.nlm.nih.gov/sra/?term=SRR8364411	iLumina PE	SAMN10610875	PRJNA510624	SRX5174672	545.3	2017
Americas|Haiti|SRR8364412|2016	Americas	Haiti	SRR8364412	2016	SRA		https://www.ncbi.nlm.nih.gov/sra/?term=SRR8364412	iLumina PE	SAMN10610845	PRJNA510624	SRX5174671	634.3	2016
Americas|Haiti|SRR8364413|2015	Americas	Haiti	SRR8364413	2015	SRA		https://www.ncbi.nlm.nih.gov/sra/?term=SRR8364413	iLumina PE	SAMN10610786	PRJNA510624	SRX5174670	194.9	2015
Americas|Haiti|SRR8364414|2015	Americas	Haiti	SRR8364414	2015	SRA		https://www.ncbi.nlm.nih.gov/sra/?term=SRR8364414	iLumina PE	SAMN10610787	PRJNA510624	SRX5174669	142.4	2015
Americas|Haiti|SRR8364415|2015	Americas	Haiti	SRR8364415	2015	SRA		https://www.ncbi.nlm.nih.gov/sra/?term=SRR8364415	iLumina PE	SAMN10610788	PRJNA510624	SRX5174668	142.8	2015
Americas|Haiti|SRR8364416|2015	Americas	Haiti	SRR8364416	2015	SRA		https://www.ncbi.nlm.nih.gov/sra/?term=SRR8364416	iLumina PE	SAMN10610789	PRJNA510624	SRX5174667	180.1	2015
Americas|Haiti|SRR8364417|2015	Americas	Haiti	SRR8364417	2015	SRA		https://www.ncbi.nlm.nih.gov/sra/?term=SRR8364417	iLumina PE	SAMN10610790	PRJNA510624	SRX5174666	170.3	2015
Americas|Haiti|SRR8364418|2015	Americas	Haiti	SRR8364418	2015	SRA		https://www.ncbi.nlm.nih.gov/sra/?term=SRR8364418	iLumina PE	SAMN10610791	PRJNA510624	SRX5174665	278.7	2015
Americas|Haiti|SRR8364419|2015	Americas	Haiti	SRR8364419	2015	SRA		https://www.ncbi.nlm.nih.gov/sra/?term=SRR8364419	iLumina PE	SAMN10610792	PRJNA510624	SRX5174664	167.2	2015
Americas|Haiti|SRR8364420|2015	Americas	Haiti	SRR8364420	2015	SRA		https://www.ncbi.nlm.nih.gov/sra/?term=SRR8364420	iLumina PE	SAMN10610793	PRJNA510624	SRX5174663	526.6	2015
Americas|Haiti|SRR8364421|2015	Americas	Haiti	SRR8364421	2015	SRA		https://www.ncbi.nlm.nih.gov/sra/?term=SRR8364421	iLumina PE	SAMN10610794	PRJNA510624	SRX5174662	351.9	2015
Americas|Haiti|SRR8364422|2015	Americas	Haiti	SRR8364422	2015	SRA		https://www.ncbi.nlm.nih.gov/sra/?term=SRR8364422	iLumina PE	SAMN10610795	PRJNA510624	SRX5174661	220.2	2015
Americas|Haiti|SRR8364423|2016	Americas	Haiti	SRR8364423	2016	SRA		https://www.ncbi.nlm.nih.gov/sra/?term=SRR8364423	iLumina PE	SAMN10610844	PRJNA510624	SRX5174660	677.8	2016
Americas|Haiti|SRR8364424|2016	Americas	Haiti	SRR8364424	2016	SRA		https://www.ncbi.nlm.nih.gov/sra/?term=SRR8364424	iLumina PE	SAMN10610825	PRJNA510624	SRX5174659	185.2	2016
Americas|Haiti|SRR8364425|2015	Americas	Haiti	SRR8364425	2015	SRA		https://www.ncbi.nlm.nih.gov/sra/?term=SRR8364425	iLumina PE	SAMN10610824	PRJNA510624	SRX5174658	172.5	2015
Americas|Haiti|SRR8364426|2015	Americas	Haiti	SRR8364426	2015	SRA		https://www.ncbi.nlm.nih.gov/sra/?term=SRR8364426	iLumina PE	SAMN10610821	PRJNA510624	SRX5174657	153.6	2015
Americas|Haiti|SRR8364427|2015	Americas	Haiti	SRR8364427	2015	SRA		https://www.ncbi.nlm.nih.gov/sra/?term=SRR8364427	iLumina PE	SAMN10610820	PRJNA510624	SRX5174656	444.3	2015
Americas|Haiti|SRR8364428|2015	Americas	Haiti	SRR8364428	2015	SRA		https://www.ncbi.nlm.nih.gov/sra/?term=SRR8364428	iLumina PE	SAMN10610823	PRJNA510624	SRX5174655	495.5	2015
Americas|Haiti|SRR8364429|2015	Americas	Haiti	SRR8364429	2015	SRA		https://www.ncbi.nlm.nih.gov/sra/?term=SRR8364429	iLumina PE	SAMN10610822	PRJNA510624	SRX5174654	285.4	2015
Americas|Haiti|SRR8364430|2013	Americas	Haiti	SRR8364430	2013	SRA		https://www.ncbi.nlm.nih.gov/sra/?term=SRR8364430	iLumina PE	SAMN10610751	PRJNA510624	SRX5174653	322.5	2013
Americas|Haiti|SRR8364431|2015	Americas	Haiti	SRR8364431	2015	SRA		https://www.ncbi.nlm.nih.gov/sra/?term=SRR8364431	iLumina PE	SAMN10610816	PRJNA510624	SRX5174652	253.3	2015
Americas|Haiti|SRR8364432|2015	Americas	Haiti	SRR8364432	2015	SRA		https://www.ncbi.nlm.nih.gov/sra/?term=SRR8364432	iLumina PE	SAMN10610819	PRJNA510624	SRX5174651	265.6	2015
Americas|Haiti|SRR8364433|2015	Americas	Haiti	SRR8364433	2015	SRA		https://www.ncbi.nlm.nih.gov/sra/?term=SRR8364433	iLumina PE	SAMN10610818	PRJNA510624	SRX5174650	274.4	2015
Americas|Haiti|SRR8364434|2013	Americas	Haiti	SRR8364434	2013	SRA		https://www.ncbi.nlm.nih.gov/sra/?term=SRR8364434	iLumina PE	SAMN10610750	PRJNA510624	SRX5174649	249	2013
Americas|Haiti|SRR8364435|2015	Americas	Haiti	SRR8364435	2015	SRA		https://www.ncbi.nlm.nih.gov/sra/?term=SRR8364435	iLumina PE	SAMN10610817	PRJNA510624	SRX5174648	220.3	2015
Americas|Haiti|SRR8364436|2013	Americas	Haiti	SRR8364436	2013	SRA		https://www.ncbi.nlm.nih.gov/sra/?term=SRR8364436	iLumina PE	SAMN10610755	PRJNA510624	SRX5174647	283.4	2013
Americas|Haiti|SRR8364437|2013	Americas	Haiti	SRR8364437	2013	SRA		https://www.ncbi.nlm.nih.gov/sra/?term=SRR8364437	iLumina PE	SAMN10610754	PRJNA510624	SRX5174646	339.1	2013
Americas|Haiti|SRR8364438|2015	Americas	Haiti	SRR8364438	2015	SRA		https://www.ncbi.nlm.nih.gov/sra/?term=SRR8364438	iLumina PE	SAMN10610814	PRJNA510624	SRX5174645	146	2015
Americas|Haiti|SRR8364439|2015	Americas	Haiti	SRR8364439	2015	SRA		https://www.ncbi.nlm.nih.gov/sra/?term=SRR8364439	iLumina PE	SAMN10610815	PRJNA510624	SRX5174644	394.6	2015
Americas|Haiti|SRR8364440|2015	Americas	Haiti	SRR8364440	2015	SRA		https://www.ncbi.nlm.nih.gov/sra/?term=SRR8364440	iLumina PE	SAMN10610812	PRJNA510624	SRX5174643	276	2015
Americas|Haiti|SRR8364441|2015	Americas	Haiti	SRR8364441	2015	SRA		https://www.ncbi.nlm.nih.gov/sra/?term=SRR8364441	iLumina PE	SAMN10610813	PRJNA510624	SRX5174642	550.2	2015
Americas|Haiti|SRR8364442|2015	Americas	Haiti	SRR8364442	2015	SRA		https://www.ncbi.nlm.nih.gov/sra/?term=SRR8364442	iLumina PE	SAMN10610810	PRJNA510624	SRX5174641	406.5	2015
Americas|Haiti|SRR8364443|2015	Americas	Haiti	SRR8364443	2015	SRA		https://www.ncbi.nlm.nih.gov/sra/?term=SRR8364443	iLumina PE	SAMN10610811	PRJNA510624	SRX5174640	338.6	2015
Americas|Haiti|SRR8364444|2015	Americas	Haiti	SRR8364444	2015	SRA		https://www.ncbi.nlm.nih.gov/sra/?term=SRR8364444	iLumina PE	SAMN10610808	PRJNA510624	SRX5174639	457.1	2015
Americas|Haiti|SRR8364445|2015	Americas	Haiti	SRR8364445	2015	SRA		https://www.ncbi.nlm.nih.gov/sra/?term=SRR8364445	iLumina PE	SAMN10610809	PRJNA510624	SRX5174638	434.3	2015
Americas|Haiti|SRR8364446|2015	Americas	Haiti	SRR8364446	2015	SRA		https://www.ncbi.nlm.nih.gov/sra/?term=SRR8364446	iLumina PE	SAMN10610806	PRJNA510624	SRX5174637	288.1	2015
Americas|Haiti|SRR8364447|2015	Americas	Haiti	SRR8364447	2015	SRA		https://www.ncbi.nlm.nih.gov/sra/?term=SRR8364447	iLumina PE	SAMN10610807	PRJNA510624	SRX5174636	220.5	2015
Americas|Haiti|SRR8364448|2017	Americas	Haiti	SRR8364448	2017	SRA		https://www.ncbi.nlm.nih.gov/sra/?term=SRR8364448	iLumina PE	SAMN10610885	PRJNA510624	SRX5174635	339.5	2017
Americas|Haiti|SRR8364449|2017	Americas	Haiti	SRR8364449	2017	SRA		https://www.ncbi.nlm.nih.gov/sra/?term=SRR8364449	iLumina PE	SAMN10610884	PRJNA510624	SRX5174634	389.5	2017
Americas|Haiti|SRR8364450|2017	Americas	Haiti	SRR8364450	2017	SRA		https://www.ncbi.nlm.nih.gov/sra/?term=SRR8364450	iLumina PE	SAMN10610883	PRJNA510624	SRX5174633	406.5	2017
Americas|Haiti|SRR8364451|2017	Americas	Haiti	SRR8364451	2017	SRA		https://www.ncbi.nlm.nih.gov/sra/?term=SRR8364451	iLumina PE	SAMN10610882	PRJNA510624	SRX5174632	287.2	2017
Americas|Haiti|SRR8364452|2017	Americas	Haiti	SRR8364452	2017	SRA		https://www.ncbi.nlm.nih.gov/sra/?term=SRR8364452	iLumina PE	SAMN10610881	PRJNA510624	SRX5174631	428	2017
Americas|Haiti|SRR8364453|2017	Americas	Haiti	SRR8364453	2017	SRA		https://www.ncbi.nlm.nih.gov/sra/?term=SRR8364453	iLumina PE	SAMN10610880	PRJNA510624	SRX5174630	441.2	2017
Americas|Mexico|ERR044780|1991	Americas	Mexico	ERR044780	1991	SRA		https://www.ncbi.nlm.nih.gov/sra/?term=ERR044780	iLumina PE	SAMEA1018666	PRJEB2215	ERX019888	279.3	1991
Americas|Mexico|ERR044782|1992	Americas	Mexico	ERR044782	1992	SRA		https://www.ncbi.nlm.nih.gov/sra/?term=ERR044782	iLumina PE	SAMEA1018700	PRJEB2215	ERX019890	468.2	1992
Americas|Mexico|ERR044784|1993	Americas	Mexico	ERR044784	1993	SRA		https://www.ncbi.nlm.nih.gov/sra/?term=ERR044784	iLumina PE	SAMEA1018594	PRJEB2215	ERX019892	277	1993
Americas|Mexico|ERR044787|1994	Americas	Mexico	ERR044787	1994	SRA		https://www.ncbi.nlm.nih.gov/sra/?term=ERR044787	iLumina PE	SAMEA1018818	PRJEB2215	ERX019895	539.8	1994
Americas|Mexico|ERR044788|1995	Americas	Mexico	ERR044788	1995	SRA		https://www.ncbi.nlm.nih.gov/sra/?term=ERR044788	iLumina PE	SAMEA1018791	PRJEB2215	ERX019896	796.6	1995
Americas|Mexico|ERR108535|2004	Americas	Mexico	ERR108535	2004	SRA		https://www.ncbi.nlm.nih.gov/sra/?term=ERR108535	iLumina PE	SAMEA1405622	PRJEB2215	ERX085959	275.8	2004
Americas|Mexico|ERR108536|2005	Americas	Mexico	ERR108536	2005	SRA		https://www.ncbi.nlm.nih.gov/sra/?term=ERR108536	iLumina PE	SAMEA1405629	PRJEB2215	ERX085970	314.2	2005
Americas|Mexico|ERR163233|1991	Americas	Mexico	ERR163233	1991	SRA		https://www.ncbi.nlm.nih.gov/sra/?term=ERR163233	iLumina PE	SAMEA1484039	PRJEB2215	ERX139110	261.9	1991
Americas|Mexico|ERR163234|1991	Americas	Mexico	ERR163234	1991	SRA		https://www.ncbi.nlm.nih.gov/sra/?term=ERR163234	iLumina PE	SAMEA1484001	PRJEB2215	ERX139111	229.1	1991
Americas|Mexico|ERR163235|1991	Americas	Mexico	ERR163235	1991	SRA		https://www.ncbi.nlm.nih.gov/sra/?term=ERR163235	iLumina PE	SAMEA1483973	PRJEB2215	ERX139112	309.5	1991
Americas|Mexico|ERR163236|1991	Americas	Mexico	ERR163236	1991	SRA		https://www.ncbi.nlm.nih.gov/sra/?term=ERR163236	iLumina PE	SAMEA1483974	PRJEB2215	ERX139113	319.5	1991
Americas|Mexico|ERR163237|1991	Americas	Mexico	ERR163237	1991	SRA		https://www.ncbi.nlm.nih.gov/sra/?term=ERR163237	iLumina PE	SAMEA1483959	PRJEB2215	ERX139114	276.7	1991
Americas|Mexico|ERR163238|1992	Americas	Mexico	ERR163238	1992	SRA		https://www.ncbi.nlm.nih.gov/sra/?term=ERR163238	iLumina PE	SAMEA1483979	PRJEB2215	ERX139115	280.2	1992
Americas|Mexico|ERR163239|1992	Americas	Mexico	ERR163239	1992	SRA		https://www.ncbi.nlm.nih.gov/sra/?term=ERR163239	iLumina PE	SAMEA1483980	PRJEB2215	ERX139116	249.7	1992
Americas|Mexico|ERR163245|2004	Americas	Mexico	ERR163245	2004	SRA		https://www.ncbi.nlm.nih.gov/sra/?term=ERR163245	iLumina PE	SAMEA1484126	PRJEB2215	ERX139122	288.3	2004
Americas|Mexico|ERR163246|2004	Americas	Mexico	ERR163246	2004	SRA		https://www.ncbi.nlm.nih.gov/sra/?term=ERR163246	iLumina PE	SAMEA1484108	PRJEB2215	ERX139123	265.9	2004
Americas|Mexico|ERR163247|2004	Americas	Mexico	ERR163247	2004	SRA		https://www.ncbi.nlm.nih.gov/sra/?term=ERR163247	iLumina PE	SAMEA1484152	PRJEB2215	ERX139124	247.4	2004
Americas|Mexico|ERR163248|2004	Americas	Mexico	ERR163248	2004	SRA		https://www.ncbi.nlm.nih.gov/sra/?term=ERR163248	iLumina PE	SAMEA1484148	PRJEB2215	ERX139125	265.9	2004
Americas|Mexico|ERR163249|2007	Americas	Mexico	ERR163249	2007	SRA		https://www.ncbi.nlm.nih.gov/sra/?term=ERR163249	iLumina PE	SAMEA1483987	PRJEB2215	ERX139126	259	2007
Americas|Mexico|ERR163250|2007	Americas	Mexico	ERR163250	2007	SRA		https://www.ncbi.nlm.nih.gov/sra/?term=ERR163250	iLumina PE	SAMEA1484144	PRJEB2215	ERX139127	234.9	2007
Americas|Mexico|ERR163253|2008	Americas	Mexico	ERR163253	2008	SRA		https://www.ncbi.nlm.nih.gov/sra/?term=ERR163253	iLumina PE	SAMEA1484016	PRJEB2215	ERX139130	234.1	2008
Americas|Mexico|ERR163254|2008	Americas	Mexico	ERR163254	2008	SRA		https://www.ncbi.nlm.nih.gov/sra/?term=ERR163254	iLumina PE	SAMEA1484022	PRJEB2215	ERX139131	261.7	2008
Americas|Mexico|ERR163255|2008	Americas	Mexico	ERR163255	2008	SRA		https://www.ncbi.nlm.nih.gov/sra/?term=ERR163255	iLumina PE	SAMEA1484113	PRJEB2215	ERX139132	229.6	2008
Americas|Mexico|ERR163256|2008	Americas	Mexico	ERR163256	2008	SRA		https://www.ncbi.nlm.nih.gov/sra/?term=ERR163256	iLumina PE	SAMEA1484017	PRJEB2215	ERX139133	253.2	2008
Americas|Mexico|ERR163259|2010	Americas	Mexico	ERR163259	2010	SRA		https://www.ncbi.nlm.nih.gov/sra/?term=ERR163259	iLumina PE	SAMEA1484032	PRJEB2215	ERX139136	216.5	2010
Americas|Mexico|ERR163260|2010	Americas	Mexico	ERR163260	2010	SRA		https://www.ncbi.nlm.nih.gov/sra/?term=ERR163260	iLumina PE	SAMEA1484029	PRJEB2215	ERX139137	256.7	2010
Americas|Mexico|ERR163263|2010	Americas	Mexico	ERR163263	2010	SRA		https://www.ncbi.nlm.nih.gov/sra/?term=ERR163263	iLumina PE	SAMEA1484000	PRJEB2215	ERX139140	208	2010
Americas|Mexico|ERR163268|2010	Americas	Mexico	ERR163268	2010	SRA		https://www.ncbi.nlm.nih.gov/sra/?term=ERR163268	iLumina PE	SAMEA1484088	PRJEB2215	ERX139145	317.4	2010
Americas|Mexico|ERR163271|2010	Americas	Mexico	ERR163271	2010	SRA		https://www.ncbi.nlm.nih.gov/sra/?term=ERR163271	iLumina PE	SAMEA1484120	PRJEB2215	ERX139148	309.9	2010
Americas|Mexico|ERR2008340|1991	Americas	Mexico	ERR2008340	1991	SRA		https://www.ncbi.nlm.nih.gov/sra/?term=ERR2008340	iLumina PE	SAMEA104124978	PRJEB21298	ERX2068103	229.6	1991
Americas|Mexico|ERR2008341|1991	Americas	Mexico	ERR2008341	1991	SRA		https://www.ncbi.nlm.nih.gov/sra/?term=ERR2008341	iLumina PE	SAMEA104124979	PRJEB21298	ERX2068104	105	1991
Americas|Mexico|ERR2008342|1991	Americas	Mexico	ERR2008342	1991	SRA		https://www.ncbi.nlm.nih.gov/sra/?term=ERR2008342	iLumina PE	SAMEA104124980	PRJEB21298	ERX2068105	70.2	1991
Americas|Mexico|ERR2008343|1991	Americas	Mexico	ERR2008343	1991	SRA		https://www.ncbi.nlm.nih.gov/sra/?term=ERR2008343	iLumina PE	SAMEA104124981	PRJEB21298	ERX2068106	206.3	1991
Americas|Mexico|ERR2008344|1991	Americas	Mexico	ERR2008344	1991	SRA		https://www.ncbi.nlm.nih.gov/sra/?term=ERR2008344	iLumina PE	SAMEA104124982	PRJEB21298	ERX2068107	47.6	1991
Americas|Mexico|ERR2008345|1991	Americas	Mexico	ERR2008345	1991	SRA		https://www.ncbi.nlm.nih.gov/sra/?term=ERR2008345	iLumina PE	SAMEA104124983	PRJEB21298	ERX2068108	64.6	1991
Americas|Mexico|ERR2008346|1991	Americas	Mexico	ERR2008346	1991	SRA		https://www.ncbi.nlm.nih.gov/sra/?term=ERR2008346	iLumina PE	SAMEA104124984	PRJEB21298	ERX2068109	181	1991
Americas|Mexico|ERR2008347|1991	Americas	Mexico	ERR2008347	1991	SRA		https://www.ncbi.nlm.nih.gov/sra/?term=ERR2008347	iLumina PE	SAMEA104124985	PRJEB21298	ERX2068110	226.6	1991
Americas|Mexico|ERR2008348|1992	Americas	Mexico	ERR2008348	1992	SRA		https://www.ncbi.nlm.nih.gov/sra/?term=ERR2008348	iLumina PE	SAMEA104124986	PRJEB21298	ERX2068111	335.9	1992
Americas|Mexico|ERR2008349|1992	Americas	Mexico	ERR2008349	1992	SRA		https://www.ncbi.nlm.nih.gov/sra/?term=ERR2008349	iLumina PE	SAMEA104124987	PRJEB21298	ERX2068112	173.5	1992
Americas|Mexico|ERR2008350|1992	Americas	Mexico	ERR2008350	1992	SRA		https://www.ncbi.nlm.nih.gov/sra/?term=ERR2008350	iLumina PE	SAMEA104124988	PRJEB21298	ERX2068113	163.4	1992
Americas|Mexico|ERR2008352|1999	Americas	Mexico	ERR2008352	1999	SRA		https://www.ncbi.nlm.nih.gov/sra/?term=ERR2008352	iLumina PE	SAMEA104124990	PRJEB21298	ERX2068115	524.2	1999
Americas|Mexico|ERR2008353|1999	Americas	Mexico	ERR2008353	1999	SRA		https://www.ncbi.nlm.nih.gov/sra/?term=ERR2008353	iLumina PE	SAMEA104124991	PRJEB21298	ERX2068116	530	1999
Americas|Mexico|ERR2008358|1992	Americas	Mexico	ERR2008358	1992	SRA		https://www.ncbi.nlm.nih.gov/sra/?term=ERR2008358	iLumina PE	SAMEA104124997	PRJEB21298	ERX2068121	212.4	1992
Americas|Mexico|ERR2008359|1992	Americas	Mexico	ERR2008359	1992	SRA		https://www.ncbi.nlm.nih.gov/sra/?term=ERR2008359	iLumina PE	SAMEA104124998	PRJEB21298	ERX2068122	257	1992
Americas|Mexico|ERR2008360|1992	Americas	Mexico	ERR2008360	1992	SRA		https://www.ncbi.nlm.nih.gov/sra/?term=ERR2008360	iLumina PE	SAMEA104124999	PRJEB21298	ERX2068123	126.9	1992
Americas|Mexico|ERR2008361|1992	Americas	Mexico	ERR2008361	1992	SRA		https://www.ncbi.nlm.nih.gov/sra/?term=ERR2008361	iLumina PE	SAMEA104125000	PRJEB21298	ERX2068124	262.8	1992
Americas|Mexico|ERR2008362|1992	Americas	Mexico	ERR2008362	1992	SRA		https://www.ncbi.nlm.nih.gov/sra/?term=ERR2008362	iLumina PE	SAMEA104125001	PRJEB21298	ERX2068125	283.3	1992
Americas|Mexico|ERR2008363|1992	Americas	Mexico	ERR2008363	1992	SRA		https://www.ncbi.nlm.nih.gov/sra/?term=ERR2008363	iLumina PE	SAMEA104125002	PRJEB21298	ERX2068126	55.6	1992
Americas|Mexico|ERR2008364|1992	Americas	Mexico	ERR2008364	1992	SRA		https://www.ncbi.nlm.nih.gov/sra/?term=ERR2008364	iLumina PE	SAMEA104125003	PRJEB21298	ERX2068127	135.6	1992
Americas|Mexico|ERR2008365|1993	Americas	Mexico	ERR2008365	1993	SRA		https://www.ncbi.nlm.nih.gov/sra/?term=ERR2008365	iLumina PE	SAMEA104125004	PRJEB21298	ERX2068128	211	1993
Americas|Mexico|ERR2008366|1993	Americas	Mexico	ERR2008366	1993	SRA		https://www.ncbi.nlm.nih.gov/sra/?term=ERR2008366	iLumina PE	SAMEA104125005	PRJEB21298	ERX2068129	288.7	1993
Americas|Mexico|ERR2008386|1993	Americas	Mexico	ERR2008386	1993	SRA		https://www.ncbi.nlm.nih.gov/sra/?term=ERR2008386	iLumina PE	SAMEA104125025	PRJEB21298	ERX2068149	282	1993
Americas|Mexico|ERR2008387|1993	Americas	Mexico	ERR2008387	1993	SRA		https://www.ncbi.nlm.nih.gov/sra/?term=ERR2008387	iLumina PE	SAMEA104125026	PRJEB21298	ERX2068150	203.2	1993
Americas|Mexico|ERR2008388|1993	Americas	Mexico	ERR2008388	1993	SRA		https://www.ncbi.nlm.nih.gov/sra/?term=ERR2008388	iLumina PE	SAMEA104125027	PRJEB21298	ERX2068151	215.2	1993
Americas|Mexico|ERR2008389|1993	Americas	Mexico	ERR2008389	1993	SRA		https://www.ncbi.nlm.nih.gov/sra/?term=ERR2008389	iLumina PE	SAMEA104125028	PRJEB21298	ERX2068152	91.1	1993
Americas|Mexico|ERR2008390|1993	Americas	Mexico	ERR2008390	1993	SRA		https://www.ncbi.nlm.nih.gov/sra/?term=ERR2008390	iLumina PE	SAMEA104125029	PRJEB21298	ERX2068153	48.8	1993
Americas|Mexico|ERR2008391|1993	Americas	Mexico	ERR2008391	1993	SRA		https://www.ncbi.nlm.nih.gov/sra/?term=ERR2008391	iLumina PE	SAMEA104125030	PRJEB21298	ERX2068154	158.9	1993
Americas|Mexico|ERR2008392|1994	Americas	Mexico	ERR2008392	1994	SRA		https://www.ncbi.nlm.nih.gov/sra/?term=ERR2008392	iLumina PE	SAMEA104125031	PRJEB21298	ERX2068155	229.7	1994
Americas|Mexico|ERR2008393|1994	Americas	Mexico	ERR2008393	1994	SRA		https://www.ncbi.nlm.nih.gov/sra/?term=ERR2008393	iLumina PE	SAMEA104125032	PRJEB21298	ERX2068156	214.2	1994
Americas|Mexico|ERR2008394|1994	Americas	Mexico	ERR2008394	1994	SRA		https://www.ncbi.nlm.nih.gov/sra/?term=ERR2008394	iLumina PE	SAMEA104125033	PRJEB21298	ERX2068157	157.6	1994
Americas|Mexico|ERR2008395|1994	Americas	Mexico	ERR2008395	1994	SRA		https://www.ncbi.nlm.nih.gov/sra/?term=ERR2008395	iLumina PE	SAMEA104125034	PRJEB21298	ERX2068158	238.6	1994
Americas|Mexico|ERR2008396|1994	Americas	Mexico	ERR2008396	1994	SRA		https://www.ncbi.nlm.nih.gov/sra/?term=ERR2008396	iLumina PE	SAMEA104125035	PRJEB21298	ERX2068159	144.1	1994
Americas|Mexico|ERR2008397|1994	Americas	Mexico	ERR2008397	1994	SRA		https://www.ncbi.nlm.nih.gov/sra/?term=ERR2008397	iLumina PE	SAMEA104125036	PRJEB21298	ERX2068160	171.1	1994
Americas|Mexico|ERR2008398|1995	Americas	Mexico	ERR2008398	1995	SRA		https://www.ncbi.nlm.nih.gov/sra/?term=ERR2008398	iLumina PE	SAMEA104125037	PRJEB21298	ERX2068161	182.1	1995
Americas|Mexico|ERR2008399|1995	Americas	Mexico	ERR2008399	1995	SRA		https://www.ncbi.nlm.nih.gov/sra/?term=ERR2008399	iLumina PE	SAMEA104125038	PRJEB21298	ERX2068162	167.6	1995
Americas|Mexico|ERR2008400|1995	Americas	Mexico	ERR2008400	1995	SRA		https://www.ncbi.nlm.nih.gov/sra/?term=ERR2008400	iLumina PE	SAMEA104125039	PRJEB21298	ERX2068163	125.9	1995
Americas|Mexico|ERR2008401|1995	Americas	Mexico	ERR2008401	1995	SRA		https://www.ncbi.nlm.nih.gov/sra/?term=ERR2008401	iLumina PE	SAMEA104125040	PRJEB21298	ERX2068164	225.1	1995
Americas|Mexico|ERR2008402|1995	Americas	Mexico	ERR2008402	1995	SRA		https://www.ncbi.nlm.nih.gov/sra/?term=ERR2008402	iLumina PE	SAMEA104125041	PRJEB21298	ERX2068165	75.9	1995
Americas|Mexico|ERR2008404|1995	Americas	Mexico	ERR2008404	1995	SRA		https://www.ncbi.nlm.nih.gov/sra/?term=ERR2008404	iLumina PE	SAMEA104125043	PRJEB21298	ERX2068167	134.9	1995
Americas|Mexico|ERR2008405|1995	Americas	Mexico	ERR2008405	1995	SRA		https://www.ncbi.nlm.nih.gov/sra/?term=ERR2008405	iLumina PE	SAMEA104125044	PRJEB21298	ERX2068168	256.2	1995
Americas|Mexico|ERR2008406|1995	Americas	Mexico	ERR2008406	1995	SRA		https://www.ncbi.nlm.nih.gov/sra/?term=ERR2008406	iLumina PE	SAMEA104125045	PRJEB21298	ERX2068169	197	1995
Americas|Mexico|ERR2008407|1995	Americas	Mexico	ERR2008407	1995	SRA		https://www.ncbi.nlm.nih.gov/sra/?term=ERR2008407	iLumina PE	SAMEA104125046	PRJEB21298	ERX2068170	45.9	1995
Americas|Mexico|ERR2008408|1995	Americas	Mexico	ERR2008408	1995	SRA		https://www.ncbi.nlm.nih.gov/sra/?term=ERR2008408	iLumina PE	SAMEA104125047	PRJEB21298	ERX2068171	256.3	1995
Americas|Mexico|ERR2008410|1996	Americas	Mexico	ERR2008410	1996	SRA		https://www.ncbi.nlm.nih.gov/sra/?term=ERR2008410	iLumina PE	SAMEA104125048	PRJEB21298	ERX2068172	155.3	1996
Americas|Mexico|ERR2008411|1996	Americas	Mexico	ERR2008411	1996	SRA		https://www.ncbi.nlm.nih.gov/sra/?term=ERR2008411	iLumina PE	SAMEA104125050	PRJEB21298	ERX2068174	143.2	1996
Americas|Mexico|ERR2008412|2000	Americas	Mexico	ERR2008412	2000	SRA		https://www.ncbi.nlm.nih.gov/sra/?term=ERR2008412	iLumina PE	SAMEA104125051	PRJEB21298	ERX2068175	532.2	2000
Americas|Mexico|ERR2008413|1998	Americas	Mexico	ERR2008413	1998	SRA		https://www.ncbi.nlm.nih.gov/sra/?term=ERR2008413	iLumina PE	SAMEA104125052	PRJEB21298	ERX2068176	613.8	1998
Americas|Mexico|ERR2008414|2000	Americas	Mexico	ERR2008414	2000	SRA		https://www.ncbi.nlm.nih.gov/sra/?term=ERR2008414	iLumina PE	SAMEA104125053	PRJEB21298	ERX2068177	581.1	2000
Americas|Mexico|ERR2008418|1996	Americas	Mexico	ERR2008418	1996	SRA		https://www.ncbi.nlm.nih.gov/sra/?term=ERR2008418	iLumina PE	SAMEA104125057	PRJEB21298	ERX2068181	219.5	1996
Americas|Mexico|ERR2008419|1997	Americas	Mexico	ERR2008419	1997	SRA		https://www.ncbi.nlm.nih.gov/sra/?term=ERR2008419	iLumina PE	SAMEA104125055	PRJEB21298	ERX2068182	258.2	1997
Americas|Mexico|ERR2008420|1997	Americas	Mexico	ERR2008420	1997	SRA		https://www.ncbi.nlm.nih.gov/sra/?term=ERR2008420	iLumina PE	SAMEA104125059	PRJEB21298	ERX2068183	454.1	1997
Americas|Mexico|ERR2008421|1996	Americas	Mexico	ERR2008421	1996	SRA		https://www.ncbi.nlm.nih.gov/sra/?term=ERR2008421	iLumina PE	SAMEA104125060	PRJEB21298	ERX2068184	238.4	1996
Americas|Mexico|ERR2008422|1997	Americas	Mexico	ERR2008422	1997	SRA		https://www.ncbi.nlm.nih.gov/sra/?term=ERR2008422	iLumina PE	SAMEA104125061	PRJEB21298	ERX2068185	472.3	1997
Americas|Mexico|ERR2008423|1997	Americas	Mexico	ERR2008423	1997	SRA		https://www.ncbi.nlm.nih.gov/sra/?term=ERR2008423	iLumina PE	SAMEA104125062	PRJEB21298	ERX2068186	225.2	1997
Americas|Mexico|ERR2008424|1997	Americas	Mexico	ERR2008424	1997	SRA		https://www.ncbi.nlm.nih.gov/sra/?term=ERR2008424	iLumina PE	SAMEA104125063	PRJEB21298	ERX2068187	217.9	1997
Americas|Mexico|ERR2008425|1997	Americas	Mexico	ERR2008425	1997	SRA		https://www.ncbi.nlm.nih.gov/sra/?term=ERR2008425	iLumina PE	SAMEA104125064	PRJEB21298	ERX2068188	35.8	1997
Americas|Mexico|ERR2008426|1997	Americas	Mexico	ERR2008426	1997	SRA		https://www.ncbi.nlm.nih.gov/sra/?term=ERR2008426	iLumina PE	SAMEA104125065	PRJEB21298	ERX2068189	295.9	1997
Americas|Mexico|ERR2008430|1998	Americas	Mexico	ERR2008430	1998	SRA		https://www.ncbi.nlm.nih.gov/sra/?term=ERR2008430	iLumina PE	SAMEA104125069	PRJEB21298	ERX2068193	598	1998
Americas|Mexico|ERR2008433|2000	Americas	Mexico	ERR2008433	2000	SRA		https://www.ncbi.nlm.nih.gov/sra/?term=ERR2008433	iLumina PE	SAMEA104125072	PRJEB21298	ERX2068196	353.2	2000
Americas|Mexico|ERR2008434|2000	Americas	Mexico	ERR2008434	2000	SRA		https://www.ncbi.nlm.nih.gov/sra/?term=ERR2008434	iLumina PE	SAMEA104125073	PRJEB21298	ERX2068197	559.4	2000
Americas|Mexico|ERR2008746|1997	Americas	Mexico	ERR2008746	1997	SRA		https://www.ncbi.nlm.nih.gov/sra/?term=ERR2008746	iLumina PE	SAMEA104125082	PRJEB21298	ERX2068509	441.1	1997
Americas|Mexico|ERR2008748|1998	Americas	Mexico	ERR2008748	1998	SRA		https://www.ncbi.nlm.nih.gov/sra/?term=ERR2008748	iLumina PE	SAMEA104125084	PRJEB21298	ERX2068511	608.7	1998
Americas|Mexico|ERR2008749|1998	Americas	Mexico	ERR2008749	1998	SRA		https://www.ncbi.nlm.nih.gov/sra/?term=ERR2008749	iLumina PE	SAMEA104125085	PRJEB21298	ERX2068512	388	1998
Americas|Mexico|ERR2008750|1998	Americas	Mexico	ERR2008750	1998	SRA		https://www.ncbi.nlm.nih.gov/sra/?term=ERR2008750	iLumina PE	SAMEA104125086	PRJEB21298	ERX2068513	687.3	1998
Americas|Mexico|ERR2008751|1997	Americas	Mexico	ERR2008751	1997	SRA		https://www.ncbi.nlm.nih.gov/sra/?term=ERR2008751	iLumina PE	SAMEA104125087	PRJEB21298	ERX2068514	300.2	1997
Americas|Mexico|ERR2008752|1998	Americas	Mexico	ERR2008752	1998	SRA		https://www.ncbi.nlm.nih.gov/sra/?term=ERR2008752	iLumina PE	SAMEA104125088	PRJEB21298	ERX2068515	559	1998
Americas|Mexico|ERR466829|2013	Americas	Mexico	ERR466829	2013	SRA		https://www.ncbi.nlm.nih.gov/sra/?term=ERR466829	iLumina PE	SAMEA2300098	PRJEB2215	ERX433064	111.3	2013
Americas|Mexico|ERR466830|2013	Americas	Mexico	ERR466830	2013	SRA		https://www.ncbi.nlm.nih.gov/sra/?term=ERR466830	iLumina PE	SAMEA2300099	PRJEB2215	ERX433065	91.1	2013
Americas|Mexico|ERR466831|2013	Americas	Mexico	ERR466831	2013	SRA		https://www.ncbi.nlm.nih.gov/sra/?term=ERR466831	iLumina PE	SAMEA2300100	PRJEB2215	ERX433066	111.4	2013
Americas|Mexico|ERR466832|2013	Americas	Mexico	ERR466832	2013	SRA		https://www.ncbi.nlm.nih.gov/sra/?term=ERR466832	iLumina PE	SAMEA2300101	PRJEB2215	ERX433067	102.4	2013
Americas|Mexico|ERR466833|2013	Americas	Mexico	ERR466833	2013	SRA		https://www.ncbi.nlm.nih.gov/sra/?term=ERR466833	iLumina PE	SAMEA2300102	PRJEB2215	ERX433068	83.8	2013
Americas|Mexico|ERR466834|2013	Americas	Mexico	ERR466834	2013	SRA		https://www.ncbi.nlm.nih.gov/sra/?term=ERR466834	iLumina PE	SAMEA2300103	PRJEB2215	ERX433069	114.9	2013
Americas|Mexico|ERR466835|2013	Americas	Mexico	ERR466835	2013	SRA		https://www.ncbi.nlm.nih.gov/sra/?term=ERR466835	iLumina PE	SAMEA2300104	PRJEB2215	ERX433070	119.2	2013
Americas|Mexico|ERR466836|2013	Americas	Mexico	ERR466836	2013	SRA		https://www.ncbi.nlm.nih.gov/sra/?term=ERR466836	iLumina PE	SAMEA2300105	PRJEB2215	ERX433071	97.5	2013
Americas|Mexico|ERR466837|2013	Americas	Mexico	ERR466837	2013	SRA		https://www.ncbi.nlm.nih.gov/sra/?term=ERR466837	iLumina PE	SAMEA2300106	PRJEB2215	ERX433072	95.4	2013
Americas|Mexico|ERR466838|2013	Americas	Mexico	ERR466838	2013	SRA		https://www.ncbi.nlm.nih.gov/sra/?term=ERR466838	iLumina PE	SAMEA2300107	PRJEB2215	ERX433073	80.3	2013
Americas|Mexico|ERR466839|2013	Americas	Mexico	ERR466839	2013	SRA		https://www.ncbi.nlm.nih.gov/sra/?term=ERR466839	iLumina PE	SAMEA2300108	PRJEB2215	ERX433074	104.2	2013
Americas|Mexico|ERR466840|2013	Americas	Mexico	ERR466840	2013	SRA		https://www.ncbi.nlm.nih.gov/sra/?term=ERR466840	iLumina PE	SAMEA2300109	PRJEB2215	ERX433075	92	2013
Americas|Mexico|ERR466841|2013	Americas	Mexico	ERR466841	2013	SRA		https://www.ncbi.nlm.nih.gov/sra/?term=ERR466841	iLumina PE	SAMEA2300110	PRJEB2215	ERX433076	106.8	2013
Americas|Mexico|ERR466842|2013	Americas	Mexico	ERR466842	2013	SRA		https://www.ncbi.nlm.nih.gov/sra/?term=ERR466842	iLumina PE	SAMEA2300111	PRJEB2215	ERX433077	103.6	2013
Americas|Mexico|ERR466843|2013	Americas	Mexico	ERR466843	2013	SRA		https://www.ncbi.nlm.nih.gov/sra/?term=ERR466843	iLumina PE	SAMEA2300112	PRJEB2215	ERX433078	99.7	2013
Americas|Mexico|ERR466844|2013	Americas	Mexico	ERR466844	2013	SRA		https://www.ncbi.nlm.nih.gov/sra/?term=ERR466844	iLumina PE	SAMEA2300113	PRJEB2215	ERX433079	100.2	2013
Americas|Mexico|ERR466845|2013	Americas	Mexico	ERR466845	2013	SRA		https://www.ncbi.nlm.nih.gov/sra/?term=ERR466845	iLumina PE	SAMEA2300114	PRJEB2215	ERX433080	98	2013
Americas|Mexico|ERR466846|2013	Americas	Mexico	ERR466846	2013	SRA		https://www.ncbi.nlm.nih.gov/sra/?term=ERR466846	iLumina PE	SAMEA2300115	PRJEB2215	ERX433081	95.4	2013
Americas|Mexico|ERR466847|2013	Americas	Mexico	ERR466847	2013	SRA		https://www.ncbi.nlm.nih.gov/sra/?term=ERR466847	iLumina PE	SAMEA2300116	PRJEB2215	ERX433082	105.4	2013
Americas|Mexico|ERR466848|2013	Americas	Mexico	ERR466848	2013	SRA		https://www.ncbi.nlm.nih.gov/sra/?term=ERR466848	iLumina PE	SAMEA2300117	PRJEB2215	ERX433083	119.2	2013
Americas|Mexico|ERR471120|2013	Americas	Mexico	ERR471120	2013	SRA		https://www.ncbi.nlm.nih.gov/sra/?term=ERR471120	iLumina PE	SAMEA2300118	PRJEB2215	ERX433084	123.9	2013
Americas|Mexico|ERR471121|2013	Americas	Mexico	ERR471121	2013	SRA		https://www.ncbi.nlm.nih.gov/sra/?term=ERR471121	iLumina PE	SAMEA2300119	PRJEB2215	ERX436914	101.2	2013
Americas|Mexico|ERR471122|2013	Americas	Mexico	ERR471122	2013	SRA		https://www.ncbi.nlm.nih.gov/sra/?term=ERR471122	iLumina PE	SAMEA2300120	PRJEB2215	ERX436915	105.1	2013
Americas|Mexico|ERR471123|2013	Americas	Mexico	ERR471123	2013	SRA		https://www.ncbi.nlm.nih.gov/sra/?term=ERR471123	iLumina PE	SAMEA2300121	PRJEB2215	ERX436916	96	2013
Americas|Mexico|ERR471124|2013	Americas	Mexico	ERR471124	2013	SRA		https://www.ncbi.nlm.nih.gov/sra/?term=ERR471124	iLumina PE	SAMEA2300122	PRJEB2215	ERX436917	128.8	2013
Americas|Mexico|ERR471125|2013	Americas	Mexico	ERR471125	2013	SRA		https://www.ncbi.nlm.nih.gov/sra/?term=ERR471125	iLumina PE	SAMEA2300123	PRJEB2215	ERX436918	101.3	2013
Americas|Mexico|ERR471126|2013	Americas	Mexico	ERR471126	2013	SRA		https://www.ncbi.nlm.nih.gov/sra/?term=ERR471126	iLumina PE	SAMEA2300124	PRJEB2215	ERX436919	86.7	2013
Americas|Mexico|ERR471127|2013	Americas	Mexico	ERR471127	2013	SRA		https://www.ncbi.nlm.nih.gov/sra/?term=ERR471127	iLumina PE	SAMEA2300125	PRJEB2215	ERX436920	120.5	2013
Americas|Mexico|ERR471128|2013	Americas	Mexico	ERR471128	2013	SRA		https://www.ncbi.nlm.nih.gov/sra/?term=ERR471128	iLumina PE	SAMEA2300126	PRJEB2215	ERX436921	92.9	2013
Americas|Mexico|ERR471129|2013	Americas	Mexico	ERR471129	2013	SRA		https://www.ncbi.nlm.nih.gov/sra/?term=ERR471129	iLumina PE	SAMEA2300127	PRJEB2215	ERX436922	105.8	2013
Americas|Mexico|SRR227312|1991	Americas	Mexico	SRR227312	1991	SRA		https://www.ncbi.nlm.nih.gov/sra/?term=SRR227312	iLumina PE	SAMN00622029	PRJNA63853	SRX067359	228.7	1991
Americas|Mexico|SRR227318|2008	Americas	Mexico	SRR227318	2008	SRA		https://www.ncbi.nlm.nih.gov/sra/?term=SRR227318	iLumina PE	SAMN00622033	PRJNA63987	SRX067365	283.5	2008
Americas|Mexico|SRR350623|2000	Americas	Mexico	SRR350623	2000	SRA		https://www.ncbi.nlm.nih.gov/sra/?term=SRR350623	iLumina PE	SAMN00736141	PRJNA68605	SRX099633	450	2000
Americas|Peru|ERR2008762|1991	Americas	Peru	ERR2008762	1991	SRA		https://www.ncbi.nlm.nih.gov/sra/?term=ERR2008762	iLumina PE	SAMEA104125102	PRJEB21298	ERX2068525	89.9	1991
Americas|Peru|SRR227336|1991	Americas	Peru	SRR227336	1991	SRA		https://www.ncbi.nlm.nih.gov/sra/?term=SRR227336	iLumina PE	SAMN00622048	PRJNA63995	SRX067382	523.5	1991
Asia|Afghanistan|ERR1879648|1999	Asia	Afghanistan	ERR1879648	1999	SRA		https://www.ncbi.nlm.nih.gov/sra/?term=ERR1879648	iLumina PE	SAMEA103908347	PRJEB19893	ERX1940173	481.7	1999
Asia|Afghanistan|ERR1879649|1999	Asia	Afghanistan	ERR1879649	1999	SRA		https://www.ncbi.nlm.nih.gov/sra/?term=ERR1879649	iLumina PE	SAMEA103908348	PRJEB19893	ERX1940174	408.8	1999
Asia|Bahrein|ERR018192|1978	Asia	Bahrein	ERR018192	1978	SRA	Mutreja et al. Nature 2011	https://www.ncbi.nlm.nih.gov/sra/?term=ERR018192	iLumina PE	SAMEA889170	PRJEB2215	ERX2008967	49.8	1978
Asia|Bangladesh|DRR394994|2022	Asia	Bangladesh	DRR394994	2022	SRA		https://www.ncbi.nlm.nih.gov/sra/?term=DRR394994	iLumina PE	SAMD00514672	PRJDB13928	DRX380773	467	2022
Asia|Bangladesh|DRR394995|2022	Asia	Bangladesh	DRR394995	2022	SRA		https://www.ncbi.nlm.nih.gov/sra/?term=DRR394995	iLumina PE	SAMD00514673	PRJDB13928	DRX380774	365.2	2022
Asia|Bangladesh|DRR394996|2022	Asia	Bangladesh	DRR394996	2022	SRA		https://www.ncbi.nlm.nih.gov/sra/?term=DRR394996	iLumina PE	SAMD00514674	PRJDB13928	DRX380775	256	2022
Asia|Bangladesh|DRR394997|2022	Asia	Bangladesh	DRR394997	2022	SRA		https://www.ncbi.nlm.nih.gov/sra/?term=DRR394997	iLumina PE	SAMD00514801	PRJDB13928	DRX380776	282.9	2022
Asia|Bangladesh|DRR394998|2022	Asia	Bangladesh	DRR394998	2022	SRA		https://www.ncbi.nlm.nih.gov/sra/?term=DRR394998	iLumina PE	SAMD00514802	PRJDB13928	DRX380777	311.1	2022
Asia|Bangladesh|DRR394999|2022	Asia	Bangladesh	DRR394999	2022	SRA		https://www.ncbi.nlm.nih.gov/sra/?term=DRR394999	iLumina PE	SAMD00514803	PRJDB13928	DRX380778	297.1	2022
Asia|Bangladesh|DRR395000|2022	Asia	Bangladesh	DRR395000	2022	SRA		https://www.ncbi.nlm.nih.gov/sra/?term=DRR395000	iLumina PE	SAMD00514804	PRJDB13928	DRX380779	254.3	2022
Asia|Bangladesh|DRR395001|2022	Asia	Bangladesh	DRR395001	2022	SRA		https://www.ncbi.nlm.nih.gov/sra/?term=DRR395001	iLumina PE	SAMD00514805	PRJDB13928	DRX380780	248	2022
Asia|Bangladesh|DRR395002|2022	Asia	Bangladesh	DRR395002	2022	SRA		https://www.ncbi.nlm.nih.gov/sra/?term=DRR395002	iLumina PE	SAMD00514806	PRJDB13928	DRX380781	258	2022
Asia|Bangladesh|DRR395003|2022	Asia	Bangladesh	DRR395003	2022	SRA		https://www.ncbi.nlm.nih.gov/sra/?term=DRR395003	iLumina PE	SAMD00514827	PRJDB13928	DRX380782	273.9	2022
Asia|Bangladesh|DRR395004|2022	Asia	Bangladesh	DRR395004	2022	SRA		https://www.ncbi.nlm.nih.gov/sra/?term=DRR395004	iLumina PE	SAMD00514828	PRJDB13928	DRX380783	235.8	2022
Asia|Bangladesh|DRR395005|2022	Asia	Bangladesh	DRR395005	2022	SRA		https://www.ncbi.nlm.nih.gov/sra/?term=DRR395005	iLumina PE	SAMD00514829	PRJDB13928	DRX380784	251.5	2022
Asia|Bangladesh|DRR395006|2022	Asia	Bangladesh	DRR395006	2022	SRA		https://www.ncbi.nlm.nih.gov/sra/?term=DRR395006	iLumina PE	SAMD00514830	PRJDB13928	DRX380785	162.4	2022
Asia|Bangladesh|DRR395007|2022	Asia	Bangladesh	DRR395007	2022	SRA		https://www.ncbi.nlm.nih.gov/sra/?term=DRR395007	iLumina PE	SAMD00514831	PRJDB13928	DRX380786	170.2	2022
Asia|Bangladesh|DRR395008|2022	Asia	Bangladesh	DRR395008	2022	SRA		https://www.ncbi.nlm.nih.gov/sra/?term=DRR395008	iLumina PE	SAMD00514832	PRJDB13928	DRX380787	179.2	2022
Asia|Bangladesh|DRR395009|2022	Asia	Bangladesh	DRR395009	2022	SRA		https://www.ncbi.nlm.nih.gov/sra/?term=DRR395009	iLumina PE	SAMD00514833	PRJDB13928	DRX380788	118.9	2022
Asia|Bangladesh|DRR395010|2022	Asia	Bangladesh	DRR395010	2022	SRA		https://www.ncbi.nlm.nih.gov/sra/?term=DRR395010	iLumina PE	SAMD00514834	PRJDB13928	DRX380789	319	2022
Asia|Bangladesh|DRR395011|2022	Asia	Bangladesh	DRR395011	2022	SRA		https://www.ncbi.nlm.nih.gov/sra/?term=DRR395011	iLumina PE	SAMD00514835	PRJDB13928	DRX380790	236.8	2022
Asia|Bangladesh|DRR395012|2022	Asia	Bangladesh	DRR395012	2022	SRA		https://www.ncbi.nlm.nih.gov/sra/?term=DRR395012	iLumina PE	SAMD00514836	PRJDB13928	DRX380791	318.4	2022
Asia|Bangladesh|DRR395013|2022	Asia	Bangladesh	DRR395013	2022	SRA		https://www.ncbi.nlm.nih.gov/sra/?term=DRR395013	iLumina PE	SAMD00514837	PRJDB13928	DRX380792	324.6	2022
Asia|Bangladesh|DRR395014|2022	Asia	Bangladesh	DRR395014	2022	SRA		https://www.ncbi.nlm.nih.gov/sra/?term=DRR395014	iLumina PE	SAMD00514838	PRJDB13928	DRX380793	202.8	2022
Asia|Bangladesh|DRR395015|2022	Asia	Bangladesh	DRR395015	2022	SRA		https://www.ncbi.nlm.nih.gov/sra/?term=DRR395015	iLumina PE	SAMD00514839	PRJDB13928	DRX380794	199.8	2022
Asia|Bangladesh|ERR018113|2001	Asia	Bangladesh	ERR018113	2001	SRA	Mutreja et al. Nature 2011	https://www.ncbi.nlm.nih.gov/sra/?term=ERR018113	iLumina PE	SAMEA889366	PRJEB2215	ERX2009000	119.9	2001
Asia|Bangladesh|ERR018114|1999	Asia	Bangladesh	ERR018114	1999	SRA	Oprea et al. 2020							1999
Asia|Bangladesh|ERR018115|2001	Asia	Bangladesh	ERR018115	2001	SRA	Mutreja et al. Nature 2011	https://www.ncbi.nlm.nih.gov/sra/?term=ERR018115	iLumina PE	SAMEA889268	PRJEB2215	ERX2009002	130.8	2001
Asia|Bangladesh|ERR018116|2001	Asia	Bangladesh	ERR018116	2001	SRA	Oprea et al. 2020							2001
Asia|Bangladesh|ERR018120|1994	Asia	Bangladesh	ERR018120	1994	SRA	Oprea et al. 2020							1994
Asia|Bangladesh|ERR018121|2002	Asia	Bangladesh	ERR018121	2002	SRA	Oprea et al. 2020							2002
Asia|Bangladesh|ERR018122|1991	Asia	Bangladesh	ERR018122	1991	SRA	Mutreja et al. Nature 2011	https://www.ncbi.nlm.nih.gov/sra/?term=ERR018122	iLumina PE	SAMEA889199	PRJEB2215	ERX2008961	124.8	1991
Asia|Bangladesh|ERR018128|2006	Asia	Bangladesh	ERR018128	2006	SRA	Oprea et al. 2020							2006
Asia|Bangladesh|ERR018176|1987	Asia	Bangladesh	ERR018176	1987	SRA	Mutreja et al. Nature 2011	https://www.ncbi.nlm.nih.gov/sra/?term=ERR018176	iLumina PE	SAMEA889214	PRJEB2215	ERX2008940	133.4	1987
Asia|Bangladesh|ERR018177|1987	Asia	Bangladesh	ERR018177	1987	SRA	Mutreja et al. Nature 2011	https://www.ncbi.nlm.nih.gov/sra/?term=ERR018177	iLumina PE	SAMEA889215	PRJEB2215	ERX2008941	103.8	1987
Asia|Bangladesh|ERR018179|1994	Asia	Bangladesh	ERR018179	1994	SRA	Oprea et al. 2020							1994
Asia|Bangladesh|ERR018182|2007	Asia	Bangladesh	ERR018182	2007	SRA	Oprea et al. 2020							2007
Asia|Bangladesh|ERR019883|1991	Asia	Bangladesh	ERR019883	1991	SRA	Oprea et al. 2020							1991
Asia|Bangladesh|ERR019884|2000	Asia	Bangladesh	ERR019884	2000	SRA	Oprea et al. 2020							2000
Asia|Bangladesh|ERR025373|2001	Asia	Bangladesh	ERR025373	2001	SRA	Mutreja et al. Nature 2011	https://www.ncbi.nlm.nih.gov/sra/?term=ERR025373	iLumina PE	SAMEA889176	PRJEB2215	ERX2005299	195.3	2001
Asia|Bangladesh|ERR025383|1979	Asia	Bangladesh	ERR025383	1979	SRA	Mutreja et al. Nature 2011	https://www.ncbi.nlm.nih.gov/sra/?term=ERR025383	iLumina PE	SAMEA889335	PRJEB2215	ERX2005279	215.3	1979
Asia|Bangladesh|ERR025385|1971	Asia	Bangladesh	ERR025385	1971	SRA	Mutreja et al. Nature 2011	https://www.ncbi.nlm.nih.gov/sra/?term=ERR025385	iLumina PE	SAMEA889328	PRJEB2215	ERX2005281	235.1	1971
Asia|Bangladesh|ERR025386|1979	Asia	Bangladesh	ERR025386	1979	SRA	Mutreja et al. Nature 2011	https://www.ncbi.nlm.nih.gov/sra/?term=ERR025386	iLumina PE	SAMEA889372	PRJEB2215	ERX2005282	238.1	1979
Asia|Bangladesh|ERR025393|2006	Asia	Bangladesh	ERR025393	2006	SRA		https://www.ncbi.nlm.nih.gov/sra/?term=ERR025393	iLumina PE	SAMEA889164	PRJEB2215	ERX2005314	208.4	2006
Asia|Bangladesh|ERR025395|2007	Asia	Bangladesh	ERR025395	2007	SRA		https://www.ncbi.nlm.nih.gov/sra/?term=ERR025395	iLumina PE	SAMEA889197	PRJEB2215	ERX2005316	405.5	2007
Asia|Bangladesh|ERR025396|1991	Asia	Bangladesh	ERR025396	1991	SRA	Mutreja et al. Nature 2011	https://www.ncbi.nlm.nih.gov/sra/?term=ERR025396	iLumina PE	SAMEA889224	PRJEB2215	ERX2005317	226.9	1991
Asia|Bangladesh|SRR14297476|2018	Asia	Bangladesh	SRR14297476	2018	SRA		https://www.ncbi.nlm.nih.gov/sra/?term=SRR14297476	iLumina PE	SAMN18821956	PRJNA723557	SRX10655523	121.9	2018
Asia|Bangladesh|SRR14297477|2018	Asia	Bangladesh	SRR14297477	2018	SRA		https://www.ncbi.nlm.nih.gov/sra/?term=SRR14297477	iLumina PE	SAMN18821955	PRJNA723557	SRX10655522	117.9	2018
Asia|Bangladesh|SRR14297478|2018	Asia	Bangladesh	SRR14297478	2018	SRA		https://www.ncbi.nlm.nih.gov/sra/?term=SRR14297478	iLumina PE	SAMN18821954	PRJNA723557	SRX10655521	117.7	2018
Asia|Bangladesh|SRR14297479|2018	Asia	Bangladesh	SRR14297479	2018	SRA		https://www.ncbi.nlm.nih.gov/sra/?term=SRR14297479	iLumina PE	SAMN18821953	PRJNA723557	SRX10655520	172.4	2018
Asia|Bangladesh|SRR14297543|2018	Asia	Bangladesh	SRR14297543	2018	SRA		https://www.ncbi.nlm.nih.gov/sra/?term=SRR14297543	iLumina PE	SAMN18821888	PRJNA723557	SRX10655456	144.4	2018
Asia|Bangladesh|SRR14297545|2018	Asia	Bangladesh	SRR14297545	2018	SRA		https://www.ncbi.nlm.nih.gov/sra/?term=SRR14297545	iLumina PE	SAMN18821905	PRJNA723557	SRX10655454	127.9	2018
Asia|Bangladesh|SRR14297560|2018	Asia	Bangladesh	SRR14297560	2018	SRA		https://www.ncbi.nlm.nih.gov/sra/?term=SRR14297560	iLumina PE	SAMN18821931	PRJNA723557	SRX10655439	170	2018
Asia|Bangladesh|SRR14297561|2018	Asia	Bangladesh	SRR14297561	2018	SRA		https://www.ncbi.nlm.nih.gov/sra/?term=SRR14297561	iLumina PE	SAMN18821932	PRJNA723557	SRX10655438	169.8	2018
Asia|Bangladesh|SRR14297562|2018	Asia	Bangladesh	SRR14297562	2018	SRA		https://www.ncbi.nlm.nih.gov/sra/?term=SRR14297562	iLumina PE	SAMN18821933	PRJNA723557	SRX10655437	142.8	2018
Asia|Bangladesh|SRR14297563|2018	Asia	Bangladesh	SRR14297563	2018	SRA		https://www.ncbi.nlm.nih.gov/sra/?term=SRR14297563	iLumina PE	SAMN18821935	PRJNA723557	SRX10655436	161.8	2018
Asia|Bangladesh|SRR14297564|2018	Asia	Bangladesh	SRR14297564	2018	SRA		https://www.ncbi.nlm.nih.gov/sra/?term=SRR14297564	iLumina PE	SAMN18821936	PRJNA723557	SRX10655435	156.5	2018
Asia|Bangladesh|SRR14297565|2018	Asia	Bangladesh	SRR14297565	2018	SRA		https://www.ncbi.nlm.nih.gov/sra/?term=SRR14297565	iLumina PE	SAMN18821937	PRJNA723557	SRX10655434	164.3	2018
Asia|Bangladesh|SRR14297566|2018	Asia	Bangladesh	SRR14297566	2018	SRA		https://www.ncbi.nlm.nih.gov/sra/?term=SRR14297566	iLumina PE	SAMN18821941	PRJNA723557	SRX10655433	142.4	2018
Asia|Bangladesh|SRR14297567|2018	Asia	Bangladesh	SRR14297567	2018	SRA		https://www.ncbi.nlm.nih.gov/sra/?term=SRR14297567	iLumina PE	SAMN18821942	PRJNA723557	SRX10655432	147	2018
Asia|Bangladesh|SRR14297568|2018	Asia	Bangladesh	SRR14297568	2018	SRA		https://www.ncbi.nlm.nih.gov/sra/?term=SRR14297568	iLumina PE	SAMN18821943	PRJNA723557	SRX10655431	118.9	2018
Asia|Bangladesh|SRR14297657|2018	Asia	Bangladesh	SRR14297657	2018	SRA		https://www.ncbi.nlm.nih.gov/sra/?term=SRR14297657	iLumina PE	SAMN18821881	PRJNA723557	SRX10655342	126	2018
Asia|Bangladesh|SRR14297658|2018	Asia	Bangladesh	SRR14297658	2018	SRA		https://www.ncbi.nlm.nih.gov/sra/?term=SRR14297658	iLumina PE	SAMN18821882	PRJNA723557	SRX10655341	120.6	2018
Asia|Bangladesh|SRR14297663|2018	Asia	Bangladesh	SRR14297663	2018	SRA		https://www.ncbi.nlm.nih.gov/sra/?term=SRR14297663	iLumina PE	SAMN18821890	PRJNA723557	SRX10655336	175.2	2018
Asia|Bangladesh|SRR14297665|2018	Asia	Bangladesh	SRR14297665	2018	SRA		https://www.ncbi.nlm.nih.gov/sra/?term=SRR14297665	iLumina PE	SAMN18821891	PRJNA723557	SRX10655334	163.8	2018
Asia|Bangladesh|SRR14297666|2018	Asia	Bangladesh	SRR14297666	2018	SRA		https://www.ncbi.nlm.nih.gov/sra/?term=SRR14297666	iLumina PE	SAMN18821892	PRJNA723557	SRX10655333	151.1	2018
Asia|Bangladesh|SRR14297668|2018	Asia	Bangladesh	SRR14297668	2018	SRA		https://www.ncbi.nlm.nih.gov/sra/?term=SRR14297668	iLumina PE	SAMN18821894	PRJNA723557	SRX10655331	178.3	2018
Asia|Bangladesh|SRR14297671|2018	Asia	Bangladesh	SRR14297671	2018	SRA		https://www.ncbi.nlm.nih.gov/sra/?term=SRR14297671	iLumina PE	SAMN18821897	PRJNA723557	SRX10655328	133.2	2018
Asia|Bangladesh|SRR14297672|2018	Asia	Bangladesh	SRR14297672	2018	SRA		https://www.ncbi.nlm.nih.gov/sra/?term=SRR14297672	iLumina PE	SAMN18821898	PRJNA723557	SRX10655327	151.7	2018
Asia|Bangladesh|SRR14297673|2018	Asia	Bangladesh	SRR14297673	2018	SRA		https://www.ncbi.nlm.nih.gov/sra/?term=SRR14297673	iLumina PE	SAMN18821899	PRJNA723557	SRX10655326	136.5	2018
Asia|Bangladesh|SRR14297674|2018	Asia	Bangladesh	SRR14297674	2018	SRA		https://www.ncbi.nlm.nih.gov/sra/?term=SRR14297674	iLumina PE	SAMN18821900	PRJNA723557	SRX10655325	121.4	2018
Asia|Bangladesh|SRR14297677|2018	Asia	Bangladesh	SRR14297677	2018	SRA		https://www.ncbi.nlm.nih.gov/sra/?term=SRR14297677	iLumina PE	SAMN18821902	PRJNA723557	SRX10655322	135.5	2018
Asia|Bangladesh|SRR14297678|2018	Asia	Bangladesh	SRR14297678	2018	SRA		https://www.ncbi.nlm.nih.gov/sra/?term=SRR14297678	iLumina PE	SAMN18821903	PRJNA723557	SRX10655321	138.7	2018
Asia|Bangladesh|SRR14297679|2018	Asia	Bangladesh	SRR14297679	2018	SRA		https://www.ncbi.nlm.nih.gov/sra/?term=SRR14297679	iLumina PE	SAMN18821904	PRJNA723557	SRX10655320	156.5	2018
Asia|Bangladesh|SRR14297690|2018	Asia	Bangladesh	SRR14297690	2018	SRA		https://www.ncbi.nlm.nih.gov/sra/?term=SRR14297690	iLumina PE	SAMN18821928	PRJNA723557	SRX10655309	156.4	2018
Asia|Bangladesh|SRR14297691|2018	Asia	Bangladesh	SRR14297691	2018	SRA		https://www.ncbi.nlm.nih.gov/sra/?term=SRR14297691	iLumina PE	SAMN18821929	PRJNA723557	SRX10655308	165.2	2018
Asia|Bangladesh|SRR14297692|2018	Asia	Bangladesh	SRR14297692	2018	SRA		https://www.ncbi.nlm.nih.gov/sra/?term=SRR14297692	iLumina PE	SAMN18821930	PRJNA723557	SRX10655307	184.6	2018
Asia|Bangladesh|SRR14297694|2018	Asia	Bangladesh	SRR14297694	2018	SRA		https://www.ncbi.nlm.nih.gov/sra/?term=SRR14297694	iLumina PE	SAMN18821934	PRJNA723557	SRX10655305	143	2018
Asia|Bangladesh|SRR14297695|2018	Asia	Bangladesh	SRR14297695	2018	SRA		https://www.ncbi.nlm.nih.gov/sra/?term=SRR14297695	iLumina PE	SAMN18821938	PRJNA723557	SRX10655304	199	2018
Asia|Bangladesh|SRR14297697|2018	Asia	Bangladesh	SRR14297697	2018	SRA		https://www.ncbi.nlm.nih.gov/sra/?term=SRR14297697	iLumina PE	SAMN18821940	PRJNA723557	SRX10655302	165	2018
Asia|Bangladesh|SRR227303|2010	Asia	Bangladesh	SRR227303	2010	SRA	Katz et al. Mbio 2013	https://www.ncbi.nlm.nih.gov/sra/?term=SRR227303	iLumina PE	SAMN00622022	PRJNA63865	SRX067350	333.8	2010
Asia|Bangladesh|SRR227335|2010	Asia	Bangladesh	SRR227335	2010	SRA	Katz et al. Mbio 2013	https://www.ncbi.nlm.nih.gov/sra/?term=SRR227335	iLumina PE	SAMN00622047	PRJNA63999	SRX067381	372.4	2010
Asia|Bangladesh|SRR23703406|2022	Asia	Bangladesh	SRR23703406	2022	SRA		https://www.ncbi.nlm.nih.gov/sra/?term=SRR23703406	iLumina PE	SAMN33591056	PRJNA941149	SRX19565051	125.1	2022
Asia|Bangladesh|SRR26202602|2021-02-04	Asia	Bangladesh	SRR26202602	2021-02-04	SRA		https://www.ncbi.nlm.nih.gov/sra/?term=SRS18999197	iLumina PE	SAMN37573368	PRJNA1021874	SRX21914038	118.7	2021
Asia|Bangladesh|SRR26202603|2021-02-04	Asia	Bangladesh	SRR26202603	2021-02-04	SRA		https://www.ncbi.nlm.nih.gov/sra/?term=SRS18999196	iLumina PE	SAMN37573367	PRJNA1021874	SRX21914037	126.9	2021
Asia|Bangladesh|SRR26202606|2021-02-04	Asia	Bangladesh	SRR26202606	2021-02-04	SRA		https://www.ncbi.nlm.nih.gov/sra/?term=SRS18999193	iLumina PE	SAMN37573364	PRJNA1021874	SRX21914034	108	2021
Asia|Bangladesh|SRR26202608|2021-12-22	Asia	Bangladesh	SRR26202608	2021-12-22	SRA		https://www.ncbi.nlm.nih.gov/sra/?term=SRS18999190	iLumina PE	SAMN37573362	PRJNA1021874	SRX21914032	103.7	2021
Asia|Bangladesh|SRR26202610|2021-12-22	Asia	Bangladesh	SRR26202610	2021-12-22	SRA		https://www.ncbi.nlm.nih.gov/sra/?term=SRS18999189	iLumina PE	SAMN37573361	PRJNA1021874	SRX21914030	190.6	2021
Asia|Bangladesh|SRR26202611|2021-12-22	Asia	Bangladesh	SRR26202611	2021-12-22	SRA		https://www.ncbi.nlm.nih.gov/sra/?term=SRS18999188	iLumina PE	SAMN37573360	PRJNA1021874	SRX21914029	145.9	2021
Asia|Bangladesh|SRR26202612|2021-12-22	Asia	Bangladesh	SRR26202612	2021-12-22	SRA		https://www.ncbi.nlm.nih.gov/sra/?term=SRS18999187	iLumina PE	SAMN37573359	PRJNA1021874	SRX21914028	153.8	2021
Asia|Bangladesh|SRR26202613|2021-12-22	Asia	Bangladesh	SRR26202613	2021-12-22	SRA		https://www.ncbi.nlm.nih.gov/sra/?term=SRS18999186	iLumina PE	SAMN37573358	PRJNA1021874	SRX21914027	153.9	2021
Asia|Bangladesh|SRR26202614|2021-12-22	Asia	Bangladesh	SRR26202614	2021-12-22	SRA		https://www.ncbi.nlm.nih.gov/sra/?term=SRS18999185	iLumina PE	SAMN37573357	PRJNA1021874	SRX21914026	109.5	2021
Asia|Bangladesh|SRR26202615|2020-12-07	Asia	Bangladesh	SRR26202615	2020-12-07	SRA		https://www.ncbi.nlm.nih.gov/sra/?term=SRS18999184	iLumina PE	SAMN37573356	PRJNA1021874	SRX21914025	175.3	2020
Asia|Bangladesh|SRR26202616|2020-12-07	Asia	Bangladesh	SRR26202616	2020-12-07	SRA		https://www.ncbi.nlm.nih.gov/sra/?term=SRS18999183	iLumina PE	SAMN37573354	PRJNA1021874	SRX21914023	177.2	2020
Asia|Bangladesh|SRR26202617|2020-12-07	Asia	Bangladesh	SRR26202617	2020-12-07	SRA		https://www.ncbi.nlm.nih.gov/sra/?term=SRS18999182	iLumina PE	SAMN37573355	PRJNA1021874	SRX21914024	164.4	2020
Asia|Bangladesh|SRR26202618|2020-12-07	Asia	Bangladesh	SRR26202618	2020-12-07	SRA		https://www.ncbi.nlm.nih.gov/sra/?term=SRS18999181	iLumina PE	SAMN37573353	PRJNA1021874	SRX21914022	204.1	2020
Asia|Bangladesh|SRR26202619|2020-12-07	Asia	Bangladesh	SRR26202619	2020-12-07	SRA		https://www.ncbi.nlm.nih.gov/sra/?term=SRS18999180	iLumina PE	SAMN37573352	PRJNA1021874	SRX21914021	152.2	2020
Asia|Bangladesh|SRR26202621|2020-12-07	Asia	Bangladesh	SRR26202621	2020-12-07	SRA		https://www.ncbi.nlm.nih.gov/sra/?term=SRS18999178	iLumina PE	SAMN37573351	PRJNA1021874	SRX21914019	146.1	2020
Asia|Bangladesh|SRR26202622|2020-11-01	Asia	Bangladesh	SRR26202622	2020-11-01	SRA		https://www.ncbi.nlm.nih.gov/sra/?term=SRS18999177	iLumina PE	SAMN37573350	PRJNA1021874	SRX21914018	124.2	2020
Asia|Bangladesh|SRR26202623|2020-11-01	Asia	Bangladesh	SRR26202623	2020-11-01	SRA		https://www.ncbi.nlm.nih.gov/sra/?term=SRS18999176	iLumina PE	SAMN37573349	PRJNA1021874	SRX21914017	101.8	2020
Asia|Bangladesh|SRR26202626|2020-11-16	Asia	Bangladesh	SRR26202626	2020-11-16	SRA		https://www.ncbi.nlm.nih.gov/sra/?term=SRS18999173	iLumina PE	SAMN37573346	PRJNA1021874	SRX21914014	149.8	2020
Asia|Bangladesh|SRR26202627|2020-11-05	Asia	Bangladesh	SRR26202627	2020-11-05	SRA		https://www.ncbi.nlm.nih.gov/sra/?term=SRS18999172	iLumina PE	SAMN37573345	PRJNA1021874	SRX21914013	129.6	2020
Asia|Bangladesh|SRR26202628|2019-06-02	Asia	Bangladesh	SRR26202628	2019-06-02	SRA		https://www.ncbi.nlm.nih.gov/sra/?term=SRS18999171	iLumina PE	SAMN37573344	PRJNA1021874	SRX21914012	174.4	2019
Asia|Bangladesh|SRR26202629|2019-06-02	Asia	Bangladesh	SRR26202629	2019-06-02	SRA		https://www.ncbi.nlm.nih.gov/sra/?term=SRS18999170	iLumina PE	SAMN37573343	PRJNA1021874	SRX21914011	240.3	2019
Asia|Bangladesh|SRR26202630|2019-04-20	Asia	Bangladesh	SRR26202630	2019-04-20	SRA		https://www.ncbi.nlm.nih.gov/sra/?term=SRS18999169	iLumina PE	SAMN37573342	PRJNA1021874	SRX21914010	125.4	2019
Asia|Bangladesh|SRR26202632|2019-04-12	Asia	Bangladesh	SRR26202632	2019-04-12	SRA		https://www.ncbi.nlm.nih.gov/sra/?term=SRS18999167	iLumina PE	SAMN37573341	PRJNA1021874	SRX21914008	142.7	2019
Asia|Bangladesh|SRR26202633|2019-05-23	Asia	Bangladesh	SRR26202633	2019-05-23	SRA		https://www.ncbi.nlm.nih.gov/sra/?term=SRS18999166	iLumina PE	SAMN37573340	PRJNA1021874	SRX21914007	173.6	2019
Asia|Bangladesh|SRR26202634|2019-05-21	Asia	Bangladesh	SRR26202634	2019-05-21	SRA		https://www.ncbi.nlm.nih.gov/sra/?term=SRS18999165	iLumina PE	SAMN37573339	PRJNA1021874	SRX21914006	156.1	2019
Asia|Bangladesh|SRR26202635|2019-11-13	Asia	Bangladesh	SRR26202635	2019-11-13	SRA		https://www.ncbi.nlm.nih.gov/sra/?term=SRS18999164	iLumina PE	SAMN37573338	PRJNA1021874	SRX21914005	137.7	2019
Asia|Bangladesh|SRR26202636|2019-06-24	Asia	Bangladesh	SRR26202636	2019-06-24	SRA		https://www.ncbi.nlm.nih.gov/sra/?term=SRS18999163	iLumina PE	SAMN37573337	PRJNA1021874	SRX21914004	162.4	2019
Asia|Bangladesh|SRR26202637|2019-04-27	Asia	Bangladesh	SRR26202637	2019-04-27	SRA		https://www.ncbi.nlm.nih.gov/sra/?term=SRS18999162	iLumina PE	SAMN37573336	PRJNA1021874	SRX21914003	181.4	2019
Asia|Bangladesh|SRR26202638|2019-11-13	Asia	Bangladesh	SRR26202638	2019-11-13	SRA		https://www.ncbi.nlm.nih.gov/sra/?term=SRS18999161	iLumina PE	SAMN37573334	PRJNA1021874	SRX21914001	128.2	2019
Asia|Bangladesh|SRR26202639|2019-12-28	Asia	Bangladesh	SRR26202639	2019-12-28	SRA		https://www.ncbi.nlm.nih.gov/sra/?term=SRS18999160	iLumina PE	SAMN37573335	PRJNA1021874	SRX21914002	141.9	2019
Asia|Bangladesh|SRR26202641|2019-11-03	Asia	Bangladesh	SRR26202641	2019-11-03	SRA		https://www.ncbi.nlm.nih.gov/sra/?term=SRS18999158	iLumina PE	SAMN37573332	PRJNA1021874	SRX21913999	147.6	2019
Asia|Bangladesh|SRR26202645|2018-04-28	Asia	Bangladesh	SRR26202645	2018-04-28	SRA		https://www.ncbi.nlm.nih.gov/sra/?term=SRS18999154	iLumina PE	SAMN37573329	PRJNA1021874	SRX21913995	170.9	2018
Asia|Bangladesh|SRR26202646|2018-09-30	Asia	Bangladesh	SRR26202646	2018-09-30	SRA		https://www.ncbi.nlm.nih.gov/sra/?term=SRS18999153	iLumina PE	SAMN37573328	PRJNA1021874	SRX21913994	160.5	2018
Asia|Bangladesh|SRR26202647|2018-09-28	Asia	Bangladesh	SRR26202647	2018-09-28	SRA		https://www.ncbi.nlm.nih.gov/sra/?term=SRS18999152	iLumina PE	SAMN37573327	PRJNA1021874	SRX21913993	144.9	2018
Asia|Bangladesh|SRR26202648|2018-07-25	Asia	Bangladesh	SRR26202648	2018-07-25	SRA		https://www.ncbi.nlm.nih.gov/sra/?term=SRS18999151	iLumina PE	SAMN37573326	PRJNA1021874	SRX21913992	177.8	2018
Asia|Bangladesh|SRR26202649|2018-07-04	Asia	Bangladesh	SRR26202649	2018-07-04	SRA		https://www.ncbi.nlm.nih.gov/sra/?term=SRS18999149	iLumina PE	SAMN37573325	PRJNA1021874	SRX21913991	139.5	2018
Asia|Bangladesh|SRR26202650|2018-05-26	Asia	Bangladesh	SRR26202650	2018-05-26	SRA		https://www.ncbi.nlm.nih.gov/sra/?term=SRS18999150	iLumina PE	SAMN37573324	PRJNA1021874	SRX21913990	163.6	2018
Asia|Bangladesh|SRR26202651|2018-05-08	Asia	Bangladesh	SRR26202651	2018-05-08	SRA		https://www.ncbi.nlm.nih.gov/sra/?term=SRS18999147	iLumina PE	SAMN37573323	PRJNA1021874	SRX21913989	112.1	2018
Asia|Bangladesh|SRR26202652|2018-05-07	Asia	Bangladesh	SRR26202652	2018-05-07	SRA		https://www.ncbi.nlm.nih.gov/sra/?term=SRS18999148	iLumina PE	SAMN37573322	PRJNA1021874	SRX21913988	151.6	2018
Asia|Bangladesh|SRR26202654|2018-05-06	Asia	Bangladesh	SRR26202654	2018-05-06	SRA		https://www.ncbi.nlm.nih.gov/sra/?term=SRS18999145	iLumina PE	SAMN37573321	PRJNA1021874	SRX21913986	145.1	2018
Asia|Bangladesh|SRR26202657|2018-11-26	Asia	Bangladesh	SRR26202657	2018-11-26	SRA		https://www.ncbi.nlm.nih.gov/sra/?term=SRS18999142	iLumina PE	SAMN37573318	PRJNA1021874	SRX21913983	187.6	2018
Asia|Bangladesh|SRR26202658|2018-09-29	Asia	Bangladesh	SRR26202658	2018-09-29	SRA		https://www.ncbi.nlm.nih.gov/sra/?term=SRS18999141	iLumina PE	SAMN37573317	PRJNA1021874	SRX21913982	237	2018
Asia|Bangladesh|SRR26202659|2018-09-24	Asia	Bangladesh	SRR26202659	2018-09-24	SRA		https://www.ncbi.nlm.nih.gov/sra/?term=SRS18999140	iLumina PE	SAMN37573316	PRJNA1021874	SRX21913981	167.4	2018
Asia|Bangladesh|SRR26202660|2018-04-25	Asia	Bangladesh	SRR26202660	2018-04-25	SRA		https://www.ncbi.nlm.nih.gov/sra/?term=SRS18999139	iLumina PE	SAMN37573315	PRJNA1021874	SRX21913980	205.6	2018
Asia|Bangladesh|SRR26202669|2017-07-12	Asia	Bangladesh	SRR26202669	2017-07-12	SRA		https://www.ncbi.nlm.nih.gov/sra/?term=SRS18999130	iLumina PE	SAMN37573307	PRJNA1021874	SRX21913971	146.3	2017
Asia|Bangladesh|SRR26202685|2016-01-24	Asia	Bangladesh	SRR26202685	2016-01-24	SRA		https://www.ncbi.nlm.nih.gov/sra/?term=SRS18999114	iLumina PE	SAMN37573292	PRJNA1021874	SRX21913955	164.8	2016
Asia|Bangladesh|SRR26202694|2021-04-25	Asia	Bangladesh	SRR26202694	2021-04-25	SRA		https://www.ncbi.nlm.nih.gov/sra/?term=SRS18999105	iLumina PE	SAMN37573400	PRJNA1021874	SRX2193946	121	2021
Asia|Bangladesh|SRR26202695|2021-04-25	Asia	Bangladesh	SRR26202695	2021-04-25	SRA		https://www.ncbi.nlm.nih.gov/sra/?term=SRS18999104	iLumina PE	SAMN37573399	PRJNA1021874	SRX2193945	210.3	2021
Asia|Bangladesh|SRR26202696|2021-04-25	Asia	Bangladesh	SRR26202696	2021-04-25	SRA		https://www.ncbi.nlm.nih.gov/sra/?term=SRS18999103	iLumina PE	SAMN37573398	PRJNA1021874	SRX2193944	187.7	2021
Asia|Bangladesh|SRR26202697|2021-04-25	Asia	Bangladesh	SRR26202697	2021-04-25	SRA		https://www.ncbi.nlm.nih.gov/sra/?term=SRS18999102	iLumina PE	SAMN37573397	PRJNA1021874	SRX2193943	156.5	2021
Asia|Bangladesh|SRR26202698|2021-04-25	Asia	Bangladesh	SRR26202698	2021-04-25	SRA		https://www.ncbi.nlm.nih.gov/sra/?term=SRS18999101	iLumina PE	SAMN37573396	PRJNA1021874	SRX2193942	153.6	2021
Asia|Bangladesh|SRR26202699|2021-04-25	Asia	Bangladesh	SRR26202699	2021-04-25	SRA		https://www.ncbi.nlm.nih.gov/sra/?term=SRS18999100	iLumina PE	SAMN37573395	PRJNA1021874	SRX2193941	208.9	2021
Asia|Bangladesh|SRR26202700|2021-04-25	Asia	Bangladesh	SRR26202700	2021-04-25	SRA		https://www.ncbi.nlm.nih.gov/sra/?term=SRS18999099	iLumina PE	SAMN37573394	PRJNA1021874	SRX2193940	106.7	2021
Asia|Bangladesh|SRR26202701|2021-04-25	Asia	Bangladesh	SRR26202701	2021-04-25	SRA		https://www.ncbi.nlm.nih.gov/sra/?term=SRS18999098	iLumina PE	SAMN37573393	PRJNA1021874	SRX2193939	106	2021
Asia|Bangladesh|SRR26202702|2021-04-25	Asia	Bangladesh	SRR26202702	2021-04-25	SRA		https://www.ncbi.nlm.nih.gov/sra/?term=SRS18999097	iLumina PE	SAMN37573392	PRJNA1021874	SRX2193938	177.9	2021
Asia|Bangladesh|SRR26202704|2021-04-25	Asia	Bangladesh	SRR26202704	2021-04-25	SRA		https://www.ncbi.nlm.nih.gov/sra/?term=SRS18999095	iLumina PE	SAMN37573391	PRJNA1021874	SRX2193936	165.8	2021
Asia|Bangladesh|SRR26202705|2021-04-25	Asia	Bangladesh	SRR26202705	2021-04-25	SRA		https://www.ncbi.nlm.nih.gov/sra/?term=SRS18999094	iLumina PE	SAMN37573390	PRJNA1021874	SRX2193935	177.6	2021
Asia|Bangladesh|SRR26202706|2021-04-25	Asia	Bangladesh	SRR26202706	2021-04-25	SRA		https://www.ncbi.nlm.nih.gov/sra/?term=SRS18999093	iLumina PE	SAMN37573389	PRJNA1021874	SRX2193934	176	2021
Asia|Bangladesh|SRR26202707|2021-04-25	Asia	Bangladesh	SRR26202707	2021-04-25	SRA		https://www.ncbi.nlm.nih.gov/sra/?term=SRS18999092	iLumina PE	SAMN37573388	PRJNA1021874	SRX2193933	122.8	2021
Asia|Bangladesh|SRR26202708|2021-04-03	Asia	Bangladesh	SRR26202708	2021-04-03	SRA		https://www.ncbi.nlm.nih.gov/sra/?term=SRS18999091	iLumina PE	SAMN37573387	PRJNA1021874	SRX2193932	179	2021
Asia|Bangladesh|SRR26202709|2021-03-21	Asia	Bangladesh	SRR26202709	2021-03-21	SRA		https://www.ncbi.nlm.nih.gov/sra/?term=SRS18999090	iLumina PE	SAMN37573386	PRJNA1021874	SRX2193931	188.5	2021
Asia|Bangladesh|SRR26202710|2021-03-21	Asia	Bangladesh	SRR26202710	2021-03-21	SRA		https://www.ncbi.nlm.nih.gov/sra/?term=SRS18999089	iLumina PE	SAMN37573385	PRJNA1021874	SRX2193930	150.9	2021
Asia|Bangladesh|SRR26202711|2021-03-21	Asia	Bangladesh	SRR26202711	2021-03-21	SRA		https://www.ncbi.nlm.nih.gov/sra/?term=SRS18999088	iLumina PE	SAMN37573384	PRJNA1021874	SRX2193929	181.4	2021
Asia|Bangladesh|SRR26202712|2021-03-21	Asia	Bangladesh	SRR26202712	2021-03-21	SRA		https://www.ncbi.nlm.nih.gov/sra/?term=SRS18999087	iLumina PE	SAMN37573383	PRJNA1021874	SRX2193928	102.4	2021
Asia|Bangladesh|SRR26202717|2021-03-21	Asia	Bangladesh	SRR26202717	2021-03-21	SRA		https://www.ncbi.nlm.nih.gov/sra/?term=SRS18999082	iLumina PE	SAMN37573379	PRJNA1021874	SRX2193923	112.7	2021
Asia|Bangladesh|SRR26202720|2021-03-02	Asia	Bangladesh	SRR26202720	2021-03-02	SRA		https://www.ncbi.nlm.nih.gov/sra/?term=SRS18999079	iLumina PE	SAMN37573376	PRJNA1021874	SRX2193920	106.3	2021
Asia|Bangladesh|SRR26202723|2021-03-02	Asia	Bangladesh	SRR26202723	2021-03-02	SRA		https://www.ncbi.nlm.nih.gov/sra/?term=SRS18999076	iLumina PE	SAMN37573373	PRJNA1021874	SRX2193917	101	2021
Asia|Bangladesh|SRR491124|2010	Asia	Bangladesh	SRR491124	2010	SRA		https://www.ncbi.nlm.nih.gov/sra/?term=SRR491124	iLumina PE	SAMN00989277	PRJNA76245	SRX144502	944.1	2010
Asia|Bangladesh|SRR491132|2010	Asia	Bangladesh	SRR491132	2010	SRA		https://www.ncbi.nlm.nih.gov/sra/?term=SRR491132	iLumina PE	SAMN00989284	PRJNA76227	SRX144516	1900	2010
Asia|Bangladesh|SRR491153|2011	Asia	Bangladesh	SRR491153	2011	SRA	Unpublished EBI-ENA	https://www.ncbi.nlm.nih.gov/sra/?term=SRR491153	iLumina PE	SAMN00989300	PRJNA76231	SRX144534	1300	2011
Asia|Bangladesh|SRR491158|2010	Asia	Bangladesh	SRR491158	2010	SRA		https://www.ncbi.nlm.nih.gov/sra/?term=SRR491158	iLumina PE	SAMN00989302	PRJNA76229	SRX144536	1500	2010
Asia|Bangladesh|SRR491169|2010	Asia	Bangladesh	SRR491169	2010	SRA		https://www.ncbi.nlm.nih.gov/sra/?term=SRR491169	iLumina PE	SAMN00989306	PRJNA76213	SRX144545	1300	2010
Asia|Bangladesh|SRR491170|2010	Asia	Bangladesh	SRR491170	2010	SRA		https://www.ncbi.nlm.nih.gov/sra/?term=SRR491170	iLumina PE	SAMN00989307	PRJNA76237	SRX144546	1500	2010
Asia|Bangladesh|SRR491175|2010	Asia	Bangladesh	SRR491175	2010	SRA		https://www.ncbi.nlm.nih.gov/sra/?term=SRR491175	iLumina PE	SAMN00989312	PRJNA76251	SRX144551	512.5	2010
Asia|Bangladesh|SRR491176|2010	Asia	Bangladesh	SRR491176	2010	SRA		https://www.ncbi.nlm.nih.gov/sra/?term=SRR491176	iLumina PE	SAMN00989313	PRJNA76217	SRX144552	752.8	2010
Asia|Bangladesh|SRR491177|2010	Asia	Bangladesh	SRR491177	2010	SRA		https://www.ncbi.nlm.nih.gov/sra/?term=SRR491177	iLumina PE	SAMN00989314	PRJNA76241	SRX144553	750.3	2010
Asia|Bangladesh|SRR491178|2010	Asia	Bangladesh	SRR491178	2010	SRA		https://www.ncbi.nlm.nih.gov/sra/?term=SRR491178	iLumina PE	SAMN00989315	PRJNA76215	SRX144554	620.3	2010
Asia|Bangladesh|SRR495447|2010	Asia	Bangladesh	SRR495447	2010	SRA		https://www.ncbi.nlm.nih.gov/sra/?term=SRR495447	iLumina PE	SAMN00991860	PRJNA76211	SRX147079	1100	2010
Asia|Bangladesh|SRR495764|2010	Asia	Bangladesh	SRR495764	2010	SRA		https://www.ncbi.nlm.nih.gov/sra/?term=SRR495764	iLumina PE	SAMN00991870	PRJNA76239	SRX147129	743.4	2010
Asia|Cambodia|ERR1879538|1993	Asia	Cambodia	ERR1879538	1993	SRA	Weill et al. Science 2017	https://www.ncbi.nlm.nih.gov/sra/?term=ERR1879538	iLumina PE	SAMEA103905200	PRJEB19893	ERX1940063	190.5	1993
Asia|Cambodia|ERR1879548|1991	Asia	Cambodia	ERR1879548	1991	SRA	Weill et al. Science 2017	https://www.ncbi.nlm.nih.gov/sra/?term=ERR1879548	iLumina PE	SAMEA103905210	PRJEB19893	ERX1940073	351.5	1991
Asia|Cambodia|ERR1879567|1963	Asia	Cambodia	ERR1879567	1963	SRA	Weill et al. Science 2017	https://www.ncbi.nlm.nih.gov/sra/?term=ERR1879567	iLumina PE	SAMEA103905535	PRJEB19893	ERX1940092	375.5	1963
Asia|Cambodia|ERR1879644|1999	Asia	Cambodia	ERR1879644	1999	SRA	Weill et al. Science 2017	https://www.ncbi.nlm.nih.gov/sra/?term=ERR1879644	iLumina PE	SAMEA103908343	PRJEB19893	ERX1940169	398.1	1999
Asia|China|ERR1879565|1961	Asia	China	ERR1879565	1961	SRA	Weill et al. Science 2017	https://www.ncbi.nlm.nih.gov/sra/?term=ERR1879565	iLumina PE	SAMEA103905533	PRJEB19893	ERX1940090	380.1	1961
Asia|China|ERR576951|2001	Asia	China	ERR576951	2001	SRA	Didelot et al. PLoS Genetics 2015	https://www.ncbi.nlm.nih.gov/sra/?term=ERR576951	iLumina PE	SAMEA2693539	PRJEB6868	ERX535357	277.1	2001
Asia|China|ERR576971|1961	Asia	China	ERR576971	1961	SRA	Didelot et al. PLoS Genetics 2015	https://www.ncbi.nlm.nih.gov/sra/?term=ERR576971	iLumina PE	SAMEA2696121	PRJEB6865	ERX535377	276.4	1961
Asia|China|ERR576974|2010	Asia	China	ERR576974	2010	SRA	Didelot et al. PLoS Genetics 2015	https://www.ncbi.nlm.nih.gov/sra/?term=ERR576974	iLumina PE	SAMEA2696124	PRJEB6864	ERX535380	271.9	2010
Asia|China|ERR576975|2001	Asia	China	ERR576975	2001	SRA	Didelot et al. PLoS Genetics 2015	https://www.ncbi.nlm.nih.gov/sra/?term=ERR576975	iLumina PE	SAMEA2696125	PRJEB6864	ERX535381	268.3	2001
Asia|China|ERR576976|1998	Asia	China	ERR576976	1998	SRA	Didelot et al. PLoS Genetics 2015	https://www.ncbi.nlm.nih.gov/sra/?term=ERR576976	iLumina PE	SAMEA2696126	PRJEB6864	ERX535382	267	1998
Asia|China|ERR576977|1993	Asia	China	ERR576977	1993	SRA	Didelot et al. PLoS Genetics 2015	https://www.ncbi.nlm.nih.gov/sra/?term=ERR576977	iLumina PE	SAMEA2696127	PRJEB6864	ERX535383	277.7	1993
Asia|China|ERR576979|1964	Asia	China	ERR576979	1964	SRA	Didelot et al. PLoS Genetics 2015	https://www.ncbi.nlm.nih.gov/sra/?term=ERR576979	iLumina PE	SAMEA2696129	PRJEB6856	ERX535385	268.2	1964
Asia|China|ERR576984|1999	Asia	China	ERR576984	1999	SRA	Didelot et al. PLoS Genetics 2015	https://www.ncbi.nlm.nih.gov/sra/?term=ERR576984	iLumina PE	SAMEA2696134	PRJEB6851	ERX535390	271.9	1999
Asia|China|ERR576985|1994	Asia	China	ERR576985	1994	SRA	Didelot et al. PLoS Genetics 2015	https://www.ncbi.nlm.nih.gov/sra/?term=ERR576985	iLumina PE	SAMEA2696135	PRJEB6850	ERX535391	272.6	1994
Asia|China|ERR576986|1993	Asia	China	ERR576986	1993	SRA	Didelot et al. PLoS Genetics 2015	https://www.ncbi.nlm.nih.gov/sra/?term=ERR576986	iLumina PE	SAMEA2696136	PRJEB6849	ERX535392	268.8	1993
Asia|China|ERR576987|1988	Asia	China	ERR576987	1988	SRA	Didelot et al. PLoS Genetics 2015	https://www.ncbi.nlm.nih.gov/sra/?term=ERR576987	iLumina PE	SAMEA2696137	PRJEB6848	ERX535393	277.1	1988
Asia|China|ERR576988|1984	Asia	China	ERR576988	1984	SRA	Didelot et al. PLoS Genetics 2015	https://www.ncbi.nlm.nih.gov/sra/?term=ERR576988	iLumina PE	SAMEA2696138	PRJEB6847	ERX535392	268.9	1984
Asia|China|ERR576995|1983	Asia	China	ERR576995	1983	SRA	Didelot et al. PLoS Genetics 2015	https://www.ncbi.nlm.nih.gov/sra/?term=ERR576995	iLumina PE	SAMEA2696145	PRJEB6846	ERX535401	287.2	1983
Asia|China|ERR576996|1983	Asia	China	ERR576996	1983	SRA	Didelot et al. PLoS Genetics 2015	https://www.ncbi.nlm.nih.gov/sra/?term=ERR576996	iLumina PE	SAMEA2696144	PRJEB6845	ERX535402	266.6	1983
Asia|China|ERR577139|1982	Asia	China	ERR577139	1982	SRA	Didelot et al. PLoS Genetics 2015	https://www.ncbi.nlm.nih.gov/sra/?term=ERR577139	iLumina PE	SAMEA2696279	PRJEB6844	ERX535542	285.2	1982
Asia|China|ERR577140|1981	Asia	China	ERR577140	1981	SRA	Didelot et al. PLoS Genetics 2015	https://www.ncbi.nlm.nih.gov/sra/?term=ERR577140	iLumina PE	SAMEA2696280	PRJEB6843	ERX535543	273.4	1981
Asia|China|ERR577141|1980	Asia	China	ERR577141	1980	SRA	Didelot et al. PLoS Genetics 2015	https://www.ncbi.nlm.nih.gov/sra/?term=ERR577141	iLumina PE	SAMEA2696281	PRJEB6842	ERX535544	269.4	1980
Asia|China|ERR577142|1979	Asia	China	ERR577142	1979	SRA	Didelot et al. PLoS Genetics 2015	https://www.ncbi.nlm.nih.gov/sra/?term=ERR577142	iLumina PE	SAMEA2696306	PRJEB6841	ERX535545	267	1979
Asia|China|ERR577143|1978	Asia	China	ERR577143	1978	SRA	Didelot et al. PLoS Genetics 2015	https://www.ncbi.nlm.nih.gov/sra/?term=ERR577143	iLumina PE	SAMEA2696335	PRJEB6840	ERX535546	284.5	1978
Asia|China|ERR579049|1977	Asia	China	ERR579049	1977	SRA	Didelot et al. PLoS Genetics 2015	https://www.ncbi.nlm.nih.gov/sra/?term=ERR579049	iLumina PE	SAMEA2698305	PRJEB6839	ERX537225	281.6	1977
Asia|China|ERR579050|1974	Asia	China	ERR579050	1974	SRA	Didelot et al. PLoS Genetics 2015	https://www.ncbi.nlm.nih.gov/sra/?term=ERR579050	iLumina PE	SAMEA2698306	PRJEB6838	ERX537226	287	1974
Asia|China|ERR579051|1973	Asia	China	ERR579051	1973	SRA	Didelot et al. PLoS Genetics 2015	https://www.ncbi.nlm.nih.gov/sra/?term=ERR579051	iLumina PE	SAMEA2698307	PRJEB6837	ERX537227	287.7	1973
Asia|China|ERR579052|1969	Asia	China	ERR579052	1969	SRA	Didelot et al. PLoS Genetics 2015	https://www.ncbi.nlm.nih.gov/sra/?term=ERR579052	iLumina PE	SAMEA2698308	PRJEB6836	ERX537228	276.1	1969
Asia|China|ERR579053|1965	Asia	China	ERR579053	1965	SRA	Didelot et al. PLoS Genetics 2015	https://www.ncbi.nlm.nih.gov/sra/?term=ERR579053	iLumina PE	SAMEA2698316	PRJEB6835	ERX537229	267.9	1965
Asia|China|ERR579054|1964	Asia	China	ERR579054	1964	SRA	Didelot et al. PLoS Genetics 2015	https://www.ncbi.nlm.nih.gov/sra/?term=ERR579054	iLumina PE	SAMEA2698317	PRJEB6834	ERX537230	286.1	1964
Asia|China|ERR579055|1962	Asia	China	ERR579055	1962	SRA	Didelot et al. PLoS Genetics 2015	https://www.ncbi.nlm.nih.gov/sra/?term=ERR579055	iLumina PE	SAMEA2698318	PRJEB6833	ERX537231	286.2	1962
Asia|China|ERR579056|1966	Asia	China	ERR579056	1966	SRA	Didelot et al. PLoS Genetics 2015	https://www.ncbi.nlm.nih.gov/sra/?term=ERR579056	iLumina PE	SAMEA2698319	PRJEB6832	ERX537232	270.4	1966
Asia|China|ERR579057|1961	Asia	China	ERR579057	1961	SRA	Didelot et al. PLoS Genetics 2015	https://www.ncbi.nlm.nih.gov/sra/?term=ERR579057	iLumina PE	SAMEA2698320	PRJEB6831	ERX537233	269.3	1961
Asia|China|ERR579058|1961	Asia	China	ERR579058	1961	SRA	Didelot et al. PLoS Genetics 2015	https://www.ncbi.nlm.nih.gov/sra/?term=ERR579058	iLumina PE	SAMEA2698321	PRJEB6832	ERX537234	285.1	1961
Asia|China|ERR579059|1961	Asia	China	ERR579059	1961	SRA	Didelot et al. PLoS Genetics 2015	https://www.ncbi.nlm.nih.gov/sra/?term=ERR579059	iLumina PE	SAMEA2698322	PRJEB6829	ERX537235	275	1961
Asia|China|ERR579060|1961	Asia	China	ERR579060	1961	SRA	Didelot et al. PLoS Genetics 2015	https://www.ncbi.nlm.nih.gov/sra/?term=ERR579060	iLumina PE	SAMEA2698323	PRJEB6828	ERX537236	269.3	1961
Asia|China|ERR579061|1988	Asia	China	ERR579061	1988	SRA	Didelot et al. PLoS Genetics 2015	https://www.ncbi.nlm.nih.gov/sra/?term=ERR579061	iLumina PE	SAMEA2698324	PRJEB6827	ERX537237	268	1988
Asia|China|ERR579062|1979	Asia	China	ERR579062	1979	SRA	Didelot et al. PLoS Genetics 2015	https://www.ncbi.nlm.nih.gov/sra/?term=ERR579062	iLumina PE	SAMEA2698325	PRJEB6826	ERX537238	288.2	1979
Asia|China|ERR579063|1964	Asia	China	ERR579063	1964	SRA	Didelot et al. PLoS Genetics 2015	https://www.ncbi.nlm.nih.gov/sra/?term=ERR579063	iLumina PE	SAMEA2698326	PRJEB6825	ERX537239	277.1	1964
Asia|China|ERR579064|1987	Asia	China	ERR579064	1987	SRA	Didelot et al. PLoS Genetics 2015	https://www.ncbi.nlm.nih.gov/sra/?term=ERR579064	iLumina PE	SAMEA2698327	PRJEB6824	ERX537240	278.5	1987
Asia|China|ERR579065|1981	Asia	China	ERR579065	1981	SRA	Didelot et al. PLoS Genetics 2015	https://www.ncbi.nlm.nih.gov/sra/?term=ERR579065	iLumina PE	SAMEA2698328	PRJEB6823	ERX537241	275.2	1981
Asia|China|ERR579066|1962	Asia	China	ERR579066	1962	SRA	Didelot et al. PLoS Genetics 2015	https://www.ncbi.nlm.nih.gov/sra/?term=ERR579066	iLumina PE	SAMEA2698329	PRJEB6822	ERX537242	285.6	1962
Asia|China|ERR579067|1986	Asia	China	ERR579067	1986	SRA	Didelot et al. PLoS Genetics 2015	https://www.ncbi.nlm.nih.gov/sra/?term=ERR579067	iLumina PE	SAMEA2698330	PRJEB6821	ERX537243	274.5	1986
Asia|China|ERR579068|1995	Asia	China	ERR579068	1995	SRA	Didelot et al. PLoS Genetics 2015	https://www.ncbi.nlm.nih.gov/sra/?term=ERR579068	iLumina PE	SAMEA2698331	PRJEB6820	ERX537244	267.1	1995
Asia|China|ERR579069|1998	Asia	China	ERR579069	1998	SRA	Didelot et al. PLoS Genetics 2015	https://www.ncbi.nlm.nih.gov/sra/?term=ERR579069	iLumina PE	SAMEA2698332	PRJEB6819	ERX537245	268.5	1998
Asia|China|ERR579070|1989	Asia	China	ERR579070	1989	SRA	Didelot et al. PLoS Genetics 2015	https://www.ncbi.nlm.nih.gov/sra/?term=ERR579070	iLumina PE	SAMEA2698333	PRJEB6818	ERX537246	265.4	1989
Asia|China|ERR579072|1980	Asia	China	ERR579072	1980	SRA	Didelot et al. PLoS Genetics 2015	https://www.ncbi.nlm.nih.gov/sra/?term=ERR579072	iLumina PE	SAMEA2698335	PRJEB6816	ERX537248	286.7	1980
Asia|China|ERR579073|1996	Asia	China	ERR579073	1996	SRA	Didelot et al. PLoS Genetics 2015	https://www.ncbi.nlm.nih.gov/sra/?term=ERR579073	iLumina PE	SAMEA2698336	PRJEB6814	ERX537249	265.7	1996
Asia|China|ERR579074|1978	Asia	China	ERR579074	1978	SRA	Didelot et al. PLoS Genetics 2015	https://www.ncbi.nlm.nih.gov/sra/?term=ERR579074	iLumina PE	SAMEA2698337	PRJEB6813	ERX537250	286.9	1978
Asia|China|ERR579075|2008	Asia	China	ERR579075	2008	SRA	Didelot et al. PLoS Genetics 2015	https://www.ncbi.nlm.nih.gov/sra/?term=ERR579075	iLumina PE	SAMEA2698338	PRJEB6812	ERX537251	267.7	2008
Asia|China|ERR579076|2000	Asia	China	ERR579076	2000	SRA	Didelot et al. PLoS Genetics 2015	https://www.ncbi.nlm.nih.gov/sra/?term=ERR579076	iLumina PE	SAMEA2698339	PRJEB6809	ERX537252	269.4	2000
Asia|China|ERR579077|1998	Asia	China	ERR579077	1998	SRA	Didelot et al. PLoS Genetics 2015	https://www.ncbi.nlm.nih.gov/sra/?term=ERR579077	iLumina PE	SAMEA2698340	PRJEB6808	ERX537253	269	1998
Asia|China|ERR579078|1997	Asia	China	ERR579078	1997	SRA	Didelot et al. PLoS Genetics 2015	https://www.ncbi.nlm.nih.gov/sra/?term=ERR579078	iLumina PE	SAMEA2698341	PRJEB6807	ERX537254	267.3	1997
Asia|China|ERR579079|1993	Asia	China	ERR579079	1993	SRA	Didelot et al. PLoS Genetics 2015	https://www.ncbi.nlm.nih.gov/sra/?term=ERR579079	iLumina PE	SAMEA2698342	PRJEB6806	ERX537255	269.2	1993
Asia|China|ERR579080|1992	Asia	China	ERR579080	1992	SRA	Didelot et al. PLoS Genetics 2015	https://www.ncbi.nlm.nih.gov/sra/?term=ERR579080	iLumina PE	SAMEA2698343	PRJEB6805	ERX537256	270.1	1992
Asia|China|ERR579081|1991	Asia	China	ERR579081	1991	SRA	Didelot et al. PLoS Genetics 2015	https://www.ncbi.nlm.nih.gov/sra/?term=ERR579081	iLumina PE	SAMEA2698344	PRJEB6804	ERX537257	278.3	1991
Asia|China|ERR579082|1990	Asia	China	ERR579082	1990	SRA	Didelot et al. PLoS Genetics 2015	https://www.ncbi.nlm.nih.gov/sra/?term=ERR579082	iLumina PE	SAMEA2698345	PRJEB6803	ERX537258	263.5	1990
Asia|China|ERR579083|1979	Asia	China	ERR579083	1979	SRA	Didelot et al. PLoS Genetics 2015	https://www.ncbi.nlm.nih.gov/sra/?term=ERR579083	iLumina PE	SAMEA2698346	PRJEB6802	ERX537259	278.9	1979
Asia|China|ERR579085|2002	Asia	China	ERR579085	2002	SRA	Didelot et al. PLoS Genetics 2015	https://www.ncbi.nlm.nih.gov/sra/?term=ERR579085	iLumina PE	SAMEA2698348	PRJEB6800	ERX537261	267.6	2002
Asia|China|ERR579086|2001	Asia	China	ERR579086	2001	SRA	Didelot et al. PLoS Genetics 2015	https://www.ncbi.nlm.nih.gov/sra/?term=ERR579086	iLumina PE	SAMEA2698349	PRJEB6799	ERX537262	278.1	2001
Asia|China|ERR579087|1978	Asia	China	ERR579087	1978	SRA	Didelot et al. PLoS Genetics 2015	https://www.ncbi.nlm.nih.gov/sra/?term=ERR579087	iLumina PE	SAMEA2698350	PRJEB6798	ERX537263	276.2	1978
Asia|China|ERR579088|1984	Asia	China	ERR579088	1984	SRA	Didelot et al. PLoS Genetics 2015	https://www.ncbi.nlm.nih.gov/sra/?term=ERR579088	iLumina PE	SAMEA2698351	PRJEB6796	ERX537264	276.4	1984
Asia|China|ERR579089|2005	Asia	China	ERR579089	2005	SRA	Didelot et al. PLoS Genetics 2015	https://www.ncbi.nlm.nih.gov/sra/?term=ERR579089	iLumina PE	SAMEA2698352	PRJEB6795	ERX537265	501.6	2005
Asia|China|ERR579090|2008	Asia	China	ERR579090	2008	SRA	Didelot et al. PLoS Genetics 2015	https://www.ncbi.nlm.nih.gov/sra/?term=ERR579090	iLumina PE	SAMEA2698353	PRJEB6794	ERX537266	536.1	2008
Asia|China|ERR579091|2000	Asia	China	ERR579091	2000	SRA	Didelot et al. PLoS Genetics 2015	https://www.ncbi.nlm.nih.gov/sra/?term=ERR579091	iLumina PE	SAMEA2698354	PRJEB6793	ERX537267	1200	2000
Asia|China|ERR579092|1998	Asia	China	ERR579092	1998	SRA	Didelot et al. PLoS Genetics 2015	https://www.ncbi.nlm.nih.gov/sra/?term=ERR579092	iLumina PE	SAMEA2698355	PRJEB6792	ERX537268	1200	1998
Asia|China|ERR579093|1998	Asia	China	ERR579093	1998	SRA	Didelot et al. PLoS Genetics 2015	https://www.ncbi.nlm.nih.gov/sra/?term=ERR579093	iLumina PE	SAMEA2698356	PRJEB6790	ERX537269	1200	1998
Asia|China|ERR579114|1998	Asia	China	ERR579114	1998	SRA	Didelot et al. PLoS Genetics 2015	https://www.ncbi.nlm.nih.gov/sra/?term=ERR579114	iLumina PE	SAMEA2698377	PRJEB6791	ERX537290	1200	1998
Asia|China|ERR579309|2001	Asia	China	ERR579309	2001	SRA	Didelot et al. PLoS Genetics 2015	https://www.ncbi.nlm.nih.gov/sra/?term=ERR579309	iLumina PE	SAMEA2699023	PRJEB6861	ERX537483	173.3	2001
Asia|China|ERR579311|1994	Asia	China	ERR579311	1994	SRA	Didelot et al. PLoS Genetics 2015	https://www.ncbi.nlm.nih.gov/sra/?term=ERR579311	iLumina PE	SAMEA2699024	PRJEB6797	ERX537485	268.4	1994
Asia|China|ERR579313|2001	Asia	China	ERR579313	2001	SRA	Didelot et al. PLoS Genetics 2015	https://www.ncbi.nlm.nih.gov/sra/?term=ERR579313	iLumina PE	SAMEA2699025	PRJEB6811	ERX537487	276.5	2001
Asia|China|ERR579919|1985	Asia	China	ERR579919	1985	SRA	Didelot et al. PLoS Genetics 2015	https://www.ncbi.nlm.nih.gov/sra/?term=ERR579919	iLumina PE	SAMEA2698334	PRJEB6817	ERX538093	176.6	1985
Asia|China|ERR579986|1994	Asia	China	ERR579986	1994	SRA	Didelot et al. PLoS Genetics 2015	https://www.ncbi.nlm.nih.gov/sra/?term=ERR579986	iLumina PE	SAMEA2698347	PRJEB6801	ERX538109	160.2	1994
Asia|India/Nepal|ERR1878548|2006	Asia	India/Nepal	ERR1878548	2006	SRA	Weill et al. Science 2017	https://www.ncbi.nlm.nih.gov/sra/?term=ERR1878548	iLumina PE	SAMEA103900800	PRJEB19893	ERX1939073	71.9	2006
Asia|India|DRR069054|2011	Asia	India	DRR069054	2011	SRA		https://www.ncbi.nlm.nih.gov/sra/DRX063004[accn]	iLumina	SAMD00059658	PRJDB5155	DRX063004	636.9	2011
Asia|India|DRR069062|2012	Asia	India	DRR069062	2012	SRA		https://www.ncbi.nlm.nih.gov/sra/DRX063012[accn]	iLumina PE	SAMD00059666	PRJDB5155	DRX063012	414.5	2012
Asia|India|DRR069063|2012	Asia	India	DRR069063	2012	SRA		https://www.ncbi.nlm.nih.gov/sra/DRX063013[accn]	iLumina PE	SAMD00059667	PRJDB5155	DRX063013	339	2012
Asia|India|DRR069064|2012	Asia	India	DRR069064	2012	SRA		https://www.ncbi.nlm.nih.gov/sra/DRX063014[accn]	iLumina PE	SAMD00059668	PRJDB5155	DRX063014	367.3	2012
Asia|India|DRR069066|2012	Asia	India	DRR069066	2012	SRA		https://www.ncbi.nlm.nih.gov/sra/DRX063016[accn]	iLumina PE	SAMD00059670	PRJDB5155	DRX063016	499.2	2012
Asia|India|DRR069067|2012	Asia	India	DRR069067	2012	SRA		https://www.ncbi.nlm.nih.gov/sra/DRX063017[accn]	iLumina PE	SAMD00059671	PRJDB5155	DRX063017	431.8	2012
Asia|India|DRR069068|2012	Asia	India	DRR069068	2012	SRA		https://www.ncbi.nlm.nih.gov/sra/DRX063018[accn]	iLumina PE	SAMD00059672	PRJDB5155	DRX063018	360.2	2012
Asia|India|DRR069069|2012	Asia	India	DRR069069	2012	SRA		https://www.ncbi.nlm.nih.gov/sra/DRX063019[accn]	iLumina PE	SAMD00059673	PRJDB5155	DRX063019	419.5	2012
Asia|India|DRR069070|2013	Asia	India	DRR069070	2013	SRA		https://www.ncbi.nlm.nih.gov/sra/DRX063020[accn]	iLumina PE	SAMD00059674	PRJDB5155	DRX063020	459.5	2013
Asia|India|DRR069071|2013	Asia	India	DRR069071	2013	SRA		https://www.ncbi.nlm.nih.gov/sra/DRX063021[accn]	iLumina PE	SAMD00059675	PRJDB5155	DRX063021	546.8	2013
Asia|India|DRR069072|2013	Asia	India	DRR069072	2013	SRA		https://www.ncbi.nlm.nih.gov/sra/DRX063022[accn]	iLumina PE	SAMD00059676	PRJDB5155	DRX063022	512.5	2013
Asia|India|DRR069073|2013	Asia	India	DRR069073	2013	SRA		https://www.ncbi.nlm.nih.gov/sra/DRX063023[accn]	iLumina PE	SAMD00059677	PRJDB5155	DRX063023	530.3	2013
Asia|India|DRR069074|2013	Asia	India	DRR069074	2013	SRA		https://www.ncbi.nlm.nih.gov/sra/DRX063024[accn]	iLumina PE	SAMD00059678	PRJDB5155	DRX063024	523.2	2013
Asia|India|DRR069075|2013	Asia	India	DRR069075	2013	SRA		https://www.ncbi.nlm.nih.gov/sra/DRX063025[accn]	iLumina PE	SAMD00059679	PRJDB5155	DRX063025	541.5	2013
Asia|India|DRR069076|2013	Asia	India	DRR069076	2013	SRA		https://www.ncbi.nlm.nih.gov/sra/DRX063026[accn]	iLumina PE	SAMD00059680	PRJDB5155	DRX063026	416.3	2013
Asia|India|DRR069077|2013	Asia	India	DRR069077	2013	SRA		https://www.ncbi.nlm.nih.gov/sra/DRX063027[accn]	iLumina PE	SAMD00059681	PRJDB5155	DRX063027	529.3	2013
Asia|India|DRR069078|2013	Asia	India	DRR069078	2013	SRA		https://www.ncbi.nlm.nih.gov/sra/DRX063028[accn]	iLumina PE	SAMD00059682	PRJDB5155	DRX063028	297.8	2013
Asia|India|DRR069079|2013	Asia	India	DRR069079	2013	SRA		https://www.ncbi.nlm.nih.gov/sra/DRX063029[accn]	iLumina PE	SAMD00059683	PRJDB5155	DRX063029	358.7	2013
Asia|India|DRR069080|2014	Asia	India	DRR069080	2014	SRA		https://www.ncbi.nlm.nih.gov/sra/DRX063030[accn]	iLumina PE	SAMD00059684	PRJDB5155	DRX063030	334.1	2014
Asia|India|DRR069081|2014	Asia	India	DRR069081	2014	SRA		https://www.ncbi.nlm.nih.gov/sra/DRX063031[accn]	iLumina PE	SAMD00059685	PRJDB5155	DRX063031	289.8	2014
Asia|India|DRR069082|2014	Asia	India	DRR069082	2014	SRA		https://www.ncbi.nlm.nih.gov/sra/DRX063032[accn]	iLumina PE	SAMD00059686	PRJDB5155	DRX063032	310.1	2014
Asia|India|DRR069083|2014	Asia	India	DRR069083	2014	SRA		https://www.ncbi.nlm.nih.gov/sra/DRX063033[accn]	iLumina PE	SAMD00059687	PRJDB5155	DRX063033	485.4	2014
Asia|India|DRR069084|2014	Asia	India	DRR069084	2014	SRA		https://www.ncbi.nlm.nih.gov/sra/DRX063034[accn]	iLumina PE	SAMD00059688	PRJDB5155	DRX063034	438.4	2014
Asia|India|DRR069085|2014	Asia	India	DRR069085	2014	SRA		https://www.ncbi.nlm.nih.gov/sra/DRX063035[accn]	iLumina PE	SAMD00059689	PRJDB5155	DRX063035	334	2014
Asia|India|DRR069086|2014	Asia	India	DRR069086	2014	SRA		https://www.ncbi.nlm.nih.gov/sra/DRX063036[accn]	iLumina PE	SAMD00059690	PRJDB5155	DRX063036	625.7	2014
Asia|India|DRR069087|2014	Asia	India	DRR069087	2014	SRA		https://www.ncbi.nlm.nih.gov/sra/DRX063037[accn]	iLumina PE	SAMD00059691	PRJDB5155	DRX063037	433.8	2014
Asia|India|DRR069088|2014	Asia	India	DRR069088	2014	SRA		https://www.ncbi.nlm.nih.gov/sra/DRX063038[accn]	iLumina PE	SAMD00059692	PRJDB5155	DRX063038	515.9	2014
Asia|India|DRR069089|2014	Asia	India	DRR069089	2014	SRA		https://www.ncbi.nlm.nih.gov/sra/DRX063039[accn]	iLumina PE	SAMD00059693	PRJDB5155	DRX063039	589.6	2014
Asia|India|DRR189336|2015	Asia	India	DRR189336	2015	SRA		https://www.ncbi.nlm.nih.gov/sra/?term=DRR189336	iLumina PE	SAMD00182573	PRJDB8664	DRX179801	146.8	2015
Asia|India|DRR189345|2016	Asia	India	DRR189345	2016	SRA		https://www.ncbi.nlm.nih.gov/sra/?term=DRR189345	iLumina PE	SAMD00182582	PRJDB8664	DRX179810	179.1	2016
Asia|India|ERR018111|2007	Asia	India	ERR018111	2007	SRA	Oprea et al. 2020							2007
Asia|India|ERR018112|2006	Asia	India	ERR018112	2006	SRA	Mutreja et al. Nature 2011	https://www.ncbi.nlm.nih.gov/sra/?term=ERR018112	iLumina PE	SAMEA889365	PRJEB2215	ERX2008999	106	2006
Asia|India|ERR018119|1993	Asia	India	ERR018119	1993	SRA	Mutreja et al. Nature 2011	https://www.ncbi.nlm.nih.gov/sra/?term=ERR018119	iLumina PE	SAMEA889232	PRJEB2215	ERX2008950	106.1	1993
Asia|India|ERR018123|2004	Asia	India	ERR018123	2004	SRA	Mutreja et al. Nature 2011	https://www.ncbi.nlm.nih.gov/sra/?term=ERR018123	iLumina PE	SAMEA889362	PRJEB2215	ERX2008951	165.7	2004
Asia|India|ERR018124|1992	Asia	India	ERR018124	1992	SRA	Oprea et al. 2020							1992
Asia|India|ERR018125|1991	Asia	India	ERR018125	1991	SRA	Mutreja et al. Nature 2011	https://www.ncbi.nlm.nih.gov/sra/?term=ERR018125	iLumina PE	SAMEA889206	PRJEB2215	ERX2008953	164.8	1991
Asia|India|ERR018126|1990	Asia	India	ERR018126	1990	SRA	Oprea et al. 2020							1990
Asia|India|ERR018127|1989	Asia	India	ERR018127	1989	SRA	Mutreja et al. Nature 2011	https://www.ncbi.nlm.nih.gov/sra/?term=ERR018127	iLumina PE	SAMEA889204	PRJEB2215	ERX2008955	108.2	1989
Asia|India|ERR018130|2004	Asia	India	ERR018130	2004	SRA	Mutreja et al. Nature 2011	https://www.ncbi.nlm.nih.gov/sra/?term=ERR018130	iLumina PE	SAMEA889231	PRJEB2215	ERX2008958	163	2004
Asia|India|ERR018153|1989	Asia	India	ERR018153	1989	SRA	Mutreja et al. Nature 2011	https://www.ncbi.nlm.nih.gov/sra/?term=ERR018153	iLumina PE	SAMEA889348	PRJEB2215	ERX2008991	70.9	1989
Asia|India|ERR018154|1989	Asia	India	ERR018154	1989	SRA	Mutreja et al. Nature 2011	https://www.ncbi.nlm.nih.gov/sra/?term=ERR018154	iLumina PE	SAMEA889345	PRJEB2215	ERX2008992	59.4	1989
Asia|India|ERR018186|1973	Asia	India	ERR018186	1973	SRA	Mutreja et al. Nature 2011	https://www.ncbi.nlm.nih.gov/sra/?term=ERR018186	iLumina PE	SAMEA889201	PRJEB2215	ERX2008972	98.4	1973
Asia|India|ERR018187|2009	Asia	India	ERR018187	2009	SRA	Mutreja et al. Nature 2011	https://www.ncbi.nlm.nih.gov/sra/?term=ERR018187	iLumina PE	SAMEA889175	PRJEB2215	ERX2008973	67.1	2009
Asia|India|ERR018189|1980	Asia	India	ERR018189	1980	SRA	Mutreja et al. Nature 2011	https://www.ncbi.nlm.nih.gov/sra/?term=ERR018189	iLumina PE	SAMEA889173	PRJEB2215	ERX2008964	189.6	1980
Asia|India|ERR018195|1992	Asia	India	ERR018195	1992	SRA	Mutreja et al. Nature 2011	https://www.ncbi.nlm.nih.gov/sra/?term=ERR018195	iLumina PE	SAMEA889195	PRJEB2215	ERX2008970	164.6	1992
Asia|India|ERR019881|2004	Asia	India	ERR019881	2004	SRA	Mutreja et al. Nature 2011	https://www.ncbi.nlm.nih.gov/sra/?term=ERR019881	iLumina PE	SAMEA889368	PRJEB2215	ERX2008930	119.1	2004
Asia|India|ERR019882|2006	Asia	India	ERR019882	2006	SRA		https://www.ncbi.nlm.nih.gov/sra/?term=ERR019882	iLumina PE	SAMEA889369	PRJEB2215	ERX2008931	136.3	2006
Asia|India|ERR025357|2007	Asia	India	ERR025357	2007	SRA	Mutreja et al. Nature 2011	https://www.ncbi.nlm.nih.gov/sra/?term=ERR025357	iLumina PE	SAMEA889191	PRJEB2215	ERX2005285	262.4	2007
Asia|India|ERR025358|2007	Asia	India	ERR025358	2007	SRA	Mutreja et al. Nature 2011	https://www.ncbi.nlm.nih.gov/sra/?term=ERR025358	iLumina PE	SAMEA889188	PRJEB2215	ERX2005286	246.9	2007
Asia|India|ERR025359|2007	Asia	India	ERR025359	2007	SRA	Mutreja et al. Nature 2011	https://www.ncbi.nlm.nih.gov/sra/?term=ERR025359	iLumina PE	SAMEA889226	PRJEB2215	ERX2005287	246	2007
Asia|India|ERR025360|2007	Asia	India	ERR025360	2007	SRA	Mutreja et al. Nature 2011	https://www.ncbi.nlm.nih.gov/sra/?term=ERR025360	iLumina PE	SAMEA889221	PRJEB2215	ERX2005288	369.6	2007
Asia|India|ERR025361|2004	Asia	India	ERR025361	2004	SRA	Mutreja et al. Nature 2011	https://www.ncbi.nlm.nih.gov/sra/?term=ERR025361	iLumina PE	SAMEA889304	PRJEB2215	ERX2005289	215.9	2004
Asia|India|ERR025366|2007	Asia	India	ERR025366	2007	SRA	Mutreja et al. Nature 2011	https://www.ncbi.nlm.nih.gov/sra/?term=ERR025366	iLumina PE	SAMEA889178	PRJEB2215	ERX2005293	279.7	2007
Asia|India|ERR025368|2007	Asia	India	ERR025368	2007	SRA	Mutreja et al. Nature 2011	https://www.ncbi.nlm.nih.gov/sra/?term=ERR025368	iLumina PE	SAMEA889179	PRJEB2215	ERX2005294	310.1	2007
Asia|India|ERR025369|2006	Asia	India	ERR025369	2006	SRA	Mutreja et al. Nature 2011	https://www.ncbi.nlm.nih.gov/sra/?term=ERR025369	iLumina PE	SAMEA889184	PRJEB2215	ERX2005295	209.8	2006
Asia|India|ERR025371|2007	Asia	India	ERR025371	2007	SRA	Mutreja et al. Nature 2011	https://www.ncbi.nlm.nih.gov/sra/?term=ERR025371	iLumina PE	SAMEA889182	PRJEB2215	ERX2005297	314.2	2007
Asia|India|ERR025372|2007	Asia	India	ERR025372	2007	SRA	Mutreja et al. Nature 2011	https://www.ncbi.nlm.nih.gov/sra/?term=ERR025372	iLumina PE	SAMEA889183	PRJEB2215	ERX2005298	245.2	2007
Asia|India|ERR025374|2005	Asia	India	ERR025374	2005	SRA	Mutreja et al. Nature 2011	https://www.ncbi.nlm.nih.gov/sra/?term=ERR025374	iLumina PE	SAMEA889177	PRJEB2215	ERX2005300	216.1	2005
Asia|India|ERR025375|2007	Asia	India	ERR025375	2007	SRA	Mutreja et al. Nature 2011	https://www.ncbi.nlm.nih.gov/sra/?term=ERR025375	iLumina PE	SAMEA889392	PRJEB2215	ERX2005301	212.7	2007
Asia|India|ERR025384|1977	Asia	India	ERR025384	1977	SRA	Mutreja et al. Nature 2011	https://www.ncbi.nlm.nih.gov/sra/?term=ERR025384	iLumina PE	SAMEA889329	PRJEB2215	ERX2005280	182.7	1977
Asia|India|ERR1878151|2006	Asia	India	ERR1878151	2006	SRA	Weill et al. Science 2017	https://www.ncbi.nlm.nih.gov/sra/?term=ERR1878151	iLumina PE	SAMEA103900423	PRJEB19893	ERX1938676	260.4	2006
Asia|India|ERR1878570|2008	Asia	India	ERR1878570	2008	SRA	Weill et al. Science 2017	https://www.ncbi.nlm.nih.gov/sra/?term=ERR1878570	iLumina PE	SAMEA103900822	PRJEB19893	ERX1939095	316.5	2008
Asia|India|ERR1879553|1992	Asia	India	ERR1879553	1992	SRA	Weill et al. Science 2017	https://www.ncbi.nlm.nih.gov/sra/?term=ERR1879553	iLumina PE	SAMEA103905215	PRJEB19893	ERX1940078	182.9	1992
Asia|India|ERR1879562|1962	Asia	India	ERR1879562	1962	SRA	Weill et al. Science 2017	https://www.ncbi.nlm.nih.gov/sra/?term=ERR1879562	iLumina PE	SAMEA103905530	PRJEB19893	ERX1940087	169.1	1962
Asia|India|ERR1879566|1964	Asia	India	ERR1879566	1964	SRA	Weill et al. Science 2017	https://www.ncbi.nlm.nih.gov/sra/?term=ERR1879566	iLumina PE	SAMEA103905534	PRJEB19893	ERX1940091	404.4	1964
Asia|India|ERR1879597|1996	Asia	India	ERR1879597	1996	SRA	Weill et al. Science 2017	https://www.ncbi.nlm.nih.gov/sra/?term=ERR1879597	iLumina PE	SAMEA103906380	PRJEB19893	ERX1940122	455.6	1996
Asia|India|ERR1879637|1997	Asia	India	ERR1879637	1997	SRA	Weill et al. Science 2017	https://www.ncbi.nlm.nih.gov/sra/?term=ERR1879637	iLumina PE	SAMEA103907207	PRJEB19893	ERX1940162	458.4	1997
Asia|India|ERR1880799|1996	Asia	India	ERR1880799	1996	SRA	Weill et al. Science 2017	https://www.ncbi.nlm.nih.gov/sra/?term=ERR1880799	iLumina PE	SAMEA103910221	PRJEB19893	ERX1941296	132.7	1996
Asia|India|ERR1880800|1996	Asia	India	ERR1880800	1996	SRA	Weill et al. Science 2017	https://www.ncbi.nlm.nih.gov/sra/?term=ERR1880800	iLumina PE	SAMEA103910222	PRJEB19893	ERX1941297	148.8	1996
Asia|India|ERR1880801|1997	Asia	India	ERR1880801	1997	SRA	Weill et al. Science 2017	https://www.ncbi.nlm.nih.gov/sra/?term=ERR1880801	iLumina PE	SAMEA103910223	PRJEB19893	ERX1941298	209.7	1997
Asia|India|ERR1880802|1997	Asia	India	ERR1880802	1997	SRA	Weill et al. Science 2017	https://www.ncbi.nlm.nih.gov/sra/?term=ERR1880802	iLumina PE	SAMEA103910224	PRJEB19893	ERX1941299	154.8	1997
Asia|India|ERR1880803|1995	Asia	India	ERR1880803	1995	SRA	Weill et al. Science 2017	https://www.ncbi.nlm.nih.gov/sra/?term=ERR1880803	iLumina PE	SAMEA103910225	PRJEB19893	ERX1941300	167	1995
Asia|India|ERR1880804|1993	Asia	India	ERR1880804	1993	SRA	Weill et al. Science 2017	https://www.ncbi.nlm.nih.gov/sra/?term=ERR1880804	iLumina PE	SAMEA103910226	PRJEB19893	ERX1941301	223.9	1993
Asia|India|ERR1880805|1993	Asia	India	ERR1880805	1993	SRA	Weill et al. Science 2017	https://www.ncbi.nlm.nih.gov/sra/?term=ERR1880805	iLumina PE	SAMEA103910227	PRJEB19893	ERX1941302	199	1993
Asia|India|ERR1880806|1994	Asia	India	ERR1880806	1994	SRA	Weill et al. Science 2017	https://www.ncbi.nlm.nih.gov/sra/?term=ERR1880806	iLumina PE	SAMEA103910228	PRJEB19893	ERX1941303	86.3	1994
Asia|India|ERR1880807|1994	Asia	India	ERR1880807	1994	SRA	Weill et al. Science 2017	https://www.ncbi.nlm.nih.gov/sra/?term=ERR1880807	iLumina PE	SAMEA103910229	PRJEB19893	ERX1941304	151.8	1994
Asia|India|ERR1880808|1995	Asia	India	ERR1880808	1995	SRA	Weill et al. Science 2017	https://www.ncbi.nlm.nih.gov/sra/?term=ERR1880808	iLumina PE	SAMEA103910230	PRJEB19893	ERX1941305	102.3	1995
Asia|India|ERR1880809|2000	Asia	India	ERR1880809	2000	SRA	Weill et al. Science 2017	https://www.ncbi.nlm.nih.gov/sra/?term=ERR1880809	iLumina PE	SAMEA103910231	PRJEB19893	ERX1941306	133.3	2000
Asia|India|ERR1880810|2000	Asia	India	ERR1880810	2000	SRA	Weill et al. Science 2017	https://www.ncbi.nlm.nih.gov/sra/?term=ERR1880810	iLumina PE	SAMEA103910232	PRJEB19893	ERX1941307	129	2000
Asia|India|ERR1880811|1998	Asia	India	ERR1880811	1998	SRA	Weill et al. Science 2017	https://www.ncbi.nlm.nih.gov/sra/?term=ERR1880811	iLumina PE	SAMEA103910233	PRJEB19893	ERX1941308	135.9	1998
Asia|India|ERR1880812|1998	Asia	India	ERR1880812	1998	SRA	Weill et al. Science 2017	https://www.ncbi.nlm.nih.gov/sra/?term=ERR1880812	iLumina PE	SAMEA103910234	PRJEB19893	ERX1941309	233.9	1998
Asia|India|ERR1880813|1999	Asia	India	ERR1880813	1999	SRA	Weill et al. Science 2017	https://www.ncbi.nlm.nih.gov/sra/?term=ERR1880813	iLumina PE	SAMEA103910235	PRJEB19893	ERX1941310	135.9	1999
Asia|India|ERR1880814|2001	Asia	India	ERR1880814	2001	SRA	Weill et al. Science 2017	https://www.ncbi.nlm.nih.gov/sra/?term=ERR1880814	iLumina PE	SAMEA103910236	PRJEB19893	ERX1941311	40.5	2001
Asia|India|ERR1880816|1980	Asia	India	ERR1880816	1980	SRA	Weill et al. Science 2017	https://www.ncbi.nlm.nih.gov/sra/?term=ERR1880816	iLumina PE	SAMEA103910238	PRJEB19893	ERX1941313	504.8	1980
Asia|India|ERR1880817|2002	Asia	India	ERR1880817	2002	SRA	Weill et al. Science 2017	https://www.ncbi.nlm.nih.gov/sra/?term=ERR1880817	iLumina PE	SAMEA103910239	PRJEB19893	ERX1941314	51	2002
Asia|India|ERR1880818|2002	Asia	India	ERR1880818	2002	SRA	Weill et al. Science 2017	https://www.ncbi.nlm.nih.gov/sra/?term=ERR1880818	iLumina PE	SAMEA103910240	PRJEB19893	ERX1941315	115.6	2002
Asia|India|ERR1880819|2003	Asia	India	ERR1880819	2003	SRA	Weill et al. Science 2017	https://www.ncbi.nlm.nih.gov/sra/?term=ERR1880819	iLumina PE	SAMEA103910241	PRJEB19893	ERX1941316	701.5	2003
Asia|India|ERR1880820|2003	Asia	India	ERR1880820	2003	SRA	Weill et al. Science 2017	https://www.ncbi.nlm.nih.gov/sra/?term=ERR1880820	iLumina PE	SAMEA103910242	PRJEB19893	ERX1941317	615	2003
Asia|India|ERR1880821|2007	Asia	India	ERR1880821	2007	SRA	Weill et al. Science 2017	https://www.ncbi.nlm.nih.gov/sra/?term=ERR1880821	iLumina PE	SAMEA103910243	PRJEB19893	ERX1941318	474.8	2007
Asia|India|ERR1880822|2007	Asia	India	ERR1880822	2007	SRA	Weill et al. Science 2017	https://www.ncbi.nlm.nih.gov/sra/?term=ERR1880822	iLumina PE	SAMEA103910250	PRJEB19893	ERX1941319	561.1	2007
Asia|India|ERR1880823|2008	Asia	India	ERR1880823	2008	SRA	Weill et al. Science 2017	https://www.ncbi.nlm.nih.gov/sra/?term=ERR1880823	iLumina PE	SAMEA103910251	PRJEB19893	ERX1941320	107.7	2008
Asia|India|ERR1880824|2008	Asia	India	ERR1880824	2008	SRA	Weill et al. Science 2017	https://www.ncbi.nlm.nih.gov/sra/?term=ERR1880824	iLumina PE	SAMEA103910252	PRJEB19893	ERX1941321	352.4	2008
Asia|India|ERR1880825|2009	Asia	India	ERR1880825	2009	SRA	Weill et al. Science 2017	https://www.ncbi.nlm.nih.gov/sra/?term=ERR1880825	iLumina PE	SAMEA103910253	PRJEB19893	ERX1941322	286.3	2009
Asia|India|ERR1880826|2009	Asia	India	ERR1880826	2009	SRA	Weill et al. Science 2017	https://www.ncbi.nlm.nih.gov/sra/?term=ERR1880826	iLumina PE	SAMEA103910254	PRJEB19893	ERX1941323	128.4	2009
Asia|India|ERR1880827|2010	Asia	India	ERR1880827	2010	SRA	Weill et al. Science 2017	https://www.ncbi.nlm.nih.gov/sra/?term=ERR1880827	iLumina PE	SAMEA103910255	PRJEB19893	ERX1941324	646.2	2010
Asia|India|ERR1880828|2010	Asia	India	ERR1880828	2010	SRA	Weill et al. Science 2017	https://www.ncbi.nlm.nih.gov/sra/?term=ERR1880828	iLumina PE	SAMEA103910256	PRJEB19893	ERX1941325	631.2	2010
Asia|India|ERR1880829|2004	Asia	India	ERR1880829	2004	SRA	Weill et al. Science 2017	https://www.ncbi.nlm.nih.gov/sra/?term=ERR1880829	iLumina PE	SAMEA103910257	PRJEB19893	ERX1941326	565.3	2004
Asia|India|ERR1880830|2004	Asia	India	ERR1880830	2004	SRA	Weill et al. Science 2017	https://www.ncbi.nlm.nih.gov/sra/?term=ERR1880830	iLumina PE	SAMEA103910258	PRJEB19893	ERX1941327	342	2004
Asia|India|ERR1880831|2005	Asia	India	ERR1880831	2005	SRA	Weill et al. Science 2017	https://www.ncbi.nlm.nih.gov/sra/?term=ERR1880831	iLumina PE	SAMEA103910259	PRJEB19893	ERX1941328	575.4	2005
Asia|India|ERR1880832|2005	Asia	India	ERR1880832	2005	SRA	Weill et al. Science 2017	https://www.ncbi.nlm.nih.gov/sra/?term=ERR1880832	iLumina PE	SAMEA103910260	PRJEB19893	ERX1941329	502.9	2005
Asia|India|ERR1880833|2006	Asia	India	ERR1880833	2006	SRA	Weill et al. Science 2017	https://www.ncbi.nlm.nih.gov/sra/?term=ERR1880833	iLumina PE	SAMEA103910261	PRJEB19893	ERX1941330	265.5	2006
Asia|India|ERR1880834|2006	Asia	India	ERR1880834	2006	SRA	Weill et al. Science 2017	https://www.ncbi.nlm.nih.gov/sra/?term=ERR1880834	iLumina PE	SAMEA103910262	PRJEB19893	ERX1941331	586.5	2006
Asia|India|ERR1880835|1999	Asia	India	ERR1880835	1999	SRA	Weill et al. Science 2017	https://www.ncbi.nlm.nih.gov/sra/?term=ERR1880835	iLumina PE	SAMEA103910263	PRJEB19893	ERX1941332	107.5	1999
Asia|India|ERR1880836|2001	Asia	India	ERR1880836	2001	SRA	Weill et al. Science 2017	https://www.ncbi.nlm.nih.gov/sra/?term=ERR1880836	iLumina PE	SAMEA103910264	PRJEB19893	ERX1941333	64.1	2001
Asia|India|ERR1880837|1990	Asia	India	ERR1880837	1990	SRA	Weill et al. Science 2017	https://www.ncbi.nlm.nih.gov/sra/?term=ERR1880837	iLumina PE	SAMEA103910265	PRJEB19893	ERX1941334	156.7	1990
Asia|India|ERR1880838|1989	Asia	India	ERR1880838	1989	SRA	Weill et al. Science 2017	https://www.ncbi.nlm.nih.gov/sra/?term=ERR1880838	iLumina PE	SAMEA103910266	PRJEB19893	ERX1941335	199.3	1989
Asia|India|ERR1880839|1990	Asia	India	ERR1880839	1990	SRA	Weill et al. Science 2017	https://www.ncbi.nlm.nih.gov/sra/?term=ERR1880839	iLumina PE	SAMEA103910267	PRJEB19893	ERX1941336	123.4	1990
Asia|India|ERR1880840|1991	Asia	India	ERR1880840	1991	SRA	Weill et al. Science 2017	https://www.ncbi.nlm.nih.gov/sra/?term=ERR1880840	iLumina PE	SAMEA103910268	PRJEB19893	ERX1941337	215.4	1991
Asia|India|ERR1880841|1991	Asia	India	ERR1880841	1991	SRA	Weill et al. Science 2017	https://www.ncbi.nlm.nih.gov/sra/?term=ERR1880841	iLumina PE	SAMEA103910269	PRJEB19893	ERX1941338	162.5	1991
Asia|India|ERR1880842|1989	Asia	India	ERR1880842	1989	SRA	Weill et al. Science 2017	https://www.ncbi.nlm.nih.gov/sra/?term=ERR1880842	iLumina PE	SAMEA103910270	PRJEB19893	ERX1941339	87.7	1989
Asia|India|ERR1880843|1992	Asia	India	ERR1880843	1992	SRA	Weill et al. Science 2017	https://www.ncbi.nlm.nih.gov/sra/?term=ERR1880843	iLumina PE	SAMEA103910271	PRJEB19893	ERX1941340	46.8	1992
Asia|India|ERR1880844|1992	Asia	India	ERR1880844	1992	SRA	Weill et al. Science 2017	https://www.ncbi.nlm.nih.gov/sra/?term=ERR1880844	iLumina PE	SAMEA103910272	PRJEB19893	ERX1941341	173.1	1992
Asia|India|ERR2269808|2010	Asia	India	ERR2269808	2010	SRA		https://www.ncbi.nlm.nih.gov/sra/?term=ERR2269808	iLumina PE	SAMEA104548051	PRJEB24611	ERX2321527	156.3	2010
Asia|India|ERR2269921|2010	Asia	India	ERR2269921	2010	SRA		https://www.ncbi.nlm.nih.gov/sra/?term=ERR2269921	iLumina PE	SAMEA104548063	PRJEB24611	ERX2321640	1300	2010
Asia|India|ERR2269922|2010	Asia	India	ERR2269922	2010	SRA		https://www.ncbi.nlm.nih.gov/sra/?term=ERR2269922	iLumina PE	SAMEA104548064	PRJEB24611	ERX2321640	214.2	2010
Asia|India|ERR2269923|2011	Asia	India	ERR2269923	2011	SRA		https://www.ncbi.nlm.nih.gov/sra/?term=ERR2269923	iLumina PE	SAMEA104548065	PRJEB24611	ERX2321642	77.5	2011
Asia|India|ERR2269924|2011	Asia	India	ERR2269924	2011	SRA		https://www.ncbi.nlm.nih.gov/sra/?term=ERR2269924	iLumina PE	SAMEA104548066	PRJEB24611	ERX2321643	130.5	2011
Asia|India|ERR2269925|2011	Asia	India	ERR2269925	2011	SRA		https://www.ncbi.nlm.nih.gov/sra/?term=ERR2269925	iLumina PE	SAMEA104548067	PRJEB24611	ERX2321644	221.9	2011
Asia|India|ERR2269926|2011	Asia	India	ERR2269926	2011	SRA		https://www.ncbi.nlm.nih.gov/sra/?term=ERR2269926	iLumina PE	SAMEA104548068	PRJEB24611	ERX2321645	403.4	2011
Asia|India|ERR2269927|2012	Asia	India	ERR2269927	2012	SRA		https://www.ncbi.nlm.nih.gov/sra/?term=ERR2269927	iLumina PE	SAMEA104548069	PRJEB24611	ERX2321646	53.6	2012
Asia|India|ERR2269928|2012	Asia	India	ERR2269928	2012	SRA		https://www.ncbi.nlm.nih.gov/sra/?term=ERR2269928	iLumina PE	SAMEA104548070	PRJEB24611	ERX2321647	139.8	2012
Asia|India|ERR2269929|2012	Asia	India	ERR2269929	2012	SRA		https://www.ncbi.nlm.nih.gov/sra/?term=ERR2269929	iLumina PE	SAMEA104548071	PRJEB24611	ERX2321648	44.4	2012
Asia|India|ERR2269930|2013	Asia	India	ERR2269930	2013	SRA		https://www.ncbi.nlm.nih.gov/sra/?term=ERR2269930	iLumina PE	SAMEA104548072	PRJEB24611	ERX2321649	202.2	2013
Asia|India|ERR2269944|2013	Asia	India	ERR2269944	2013	SRA		https://www.ncbi.nlm.nih.gov/sra/?term=ERR2269944	iLumina PE	SAMEA104548098	PRJEB24611	ERX2321663	142.3	2013
Asia|India|ERR2269945|2013	Asia	India	ERR2269945	2013	SRA		https://www.ncbi.nlm.nih.gov/sra/?term=ERR2269945	iLumina PE	SAMEA104548099	PRJEB24611	ERX2321664	255.6	2013
Asia|India|ERR2269946|2013	Asia	India	ERR2269946	2013	SRA		https://www.ncbi.nlm.nih.gov/sra/?term=ERR2269946	iLumina PE	SAMEA104548100	PRJEB24611	ERX2321665	232.1	2013
Asia|India|ERR2269947|2014	Asia	India	ERR2269947	2014	SRA		https://www.ncbi.nlm.nih.gov/sra/?term=ERR2269947	iLumina PE	SAMEA104548101	PRJEB24611	ERX2321666	115.4	2014
Asia|India|ERR2269948|2014	Asia	India	ERR2269948	2014	SRA		https://www.ncbi.nlm.nih.gov/sra/?term=ERR2269948	iLumina PE	SAMEA104548102	PRJEB24611	ERX2321667	732.4	2014
Asia|India|ERR2269949|2014	Asia	India	ERR2269949	2014	SRA		https://www.ncbi.nlm.nih.gov/sra/?term=ERR2269949	iLumina PE	SAMEA104548103	PRJEB24611	ERX2321668	116.6	2014
Asia|India|ERR2269950|2015	Asia	India	ERR2269950	2015	SRA		https://www.ncbi.nlm.nih.gov/sra/?term=ERR2269950	iLumina PE	SAMEA104548104	PRJEB24611	ERX2321669	64.9	2015
Asia|India|ERR2269951|2015	Asia	India	ERR2269951	2015	SRA		https://www.ncbi.nlm.nih.gov/sra/?term=ERR2269951	iLumina PE	SAMEA104548105	PRJEB24611	ERX2321670	110.9	2015
Asia|India|ERR2269952|2015	Asia	India	ERR2269952	2015	SRA		https://www.ncbi.nlm.nih.gov/sra/?term=ERR2269952	iLumina PE	SAMEA104548106	PRJEB24611	ERX2321671	530.7	2015
Asia|India|ERR2269953|2015	Asia	India	ERR2269953	2015	SRA		https://www.ncbi.nlm.nih.gov/sra/?term=ERR2269953	iLumina PE	SAMEA104548107	PRJEB24611	ERX2321672	50.4	2015
Asia|India|ERR2270655|2016	Asia	India	ERR2270655	2016	SRA		https://www.ncbi.nlm.nih.gov/sra/?term=ERR2270655	iLumina PE	SAMEA104548811	PRJEB24611	ERX2322374	103.1	2016
Asia|India|ERR2270656|2016	Asia	India	ERR2270656	2016	SRA		https://www.ncbi.nlm.nih.gov/sra/?term=ERR2270656	iLumina PE	SAMEA104548812	PRJEB24611	ERX2322375	409.7	2016
Asia|India|ERR2270657|2016	Asia	India	ERR2270657	2016	SRA		https://www.ncbi.nlm.nih.gov/sra/?term=ERR2270657	iLumina PE	SAMEA104548813	PRJEB24611	ERX2322376	218.1	2016
Asia|India|ERR2270658|2016	Asia	India	ERR2270658	2016	SRA		https://www.ncbi.nlm.nih.gov/sra/?term=ERR2270658	iLumina PE	SAMEA104548814	PRJEB24611	ERX2322377	68.1	2016
Asia|India|ERR2270659|2017	Asia	India	ERR2270659	2017	SRA		https://www.ncbi.nlm.nih.gov/sra/?term=ERR2270659	iLumina PE	SAMEA104548815	PRJEB24611	ERX2322378	591.3	2017
Asia|India|ERR2270660|2017	Asia	India	ERR2270660	2017	SRA		https://www.ncbi.nlm.nih.gov/sra/?term=ERR2270660	iLumina PE	SAMEA104548816	PRJEB24611	ERX2322379	506	2017
Asia|India|ERR2270661|2017	Asia	India	ERR2270661	2017	SRA		https://www.ncbi.nlm.nih.gov/sra/?term=ERR2270661	iLumina PE	SAMEA104548817	PRJEB24611	ERX2322380	66.2	2017
Asia|India|ERR2270662|2017	Asia	India	ERR2270662	2017	SRA		https://www.ncbi.nlm.nih.gov/sra/?term=ERR2270662	iLumina PE	SAMEA104548818	PRJEB24611	ERX2322381	114.1	2017
Asia|India|ERR351174|2009	Asia	India	ERR351174	2009	SRA	Abd El Ghany et al. PNTD 2014	https://www.ncbi.nlm.nih.gov/sra/?term=ERR351174	iLumina PE	SAMEA2240675	PRJEB4700	ERX324010	485.8	2009
Asia|India|ERR351175|2009	Asia	India	ERR351175	2009	SRA	Abd El Ghany et al. PNTD 2014	https://www.ncbi.nlm.nih.gov/sra/?term=ERR351175	iLumina PE	SAMEA2240676	PRJEB4700	ERX324011	413.8	2009
Asia|India|ERR351177|2009	Asia	India	ERR351177	2009	SRA		https://www.ncbi.nlm.nih.gov/sra/?term=ERR351177	iLumina PE	SAMEA2240678	PRJEB4700	ERX324013	84.3	2009
Asia|India|ERR351179|2009	Asia	India	ERR351179	2009	SRA	Abd El Ghany et al. PNTD 2014	https://www.ncbi.nlm.nih.gov/sra/?term=ERR351179	iLumina PE	SAMEA2240680	PRJEB4700	ERX324015	888.7	2009
Asia|India|ERR351182|2009	Asia	India	ERR351182	2009	SRA		https://www.ncbi.nlm.nih.gov/sra/?term=ERR351182	iLumina PE	SAMEA2240683	PRJEB4700	ERX324018	83.3	2009
Asia|India|ERR351185|2009	Asia	India	ERR351185	2009	SRA	Abd El Ghany et al. PNTD 2014	https://www.ncbi.nlm.nih.gov/sra/?term=ERR351185	iLumina PE	SAMEA2240686	PRJEB4700	ERX324021	376	2009
Asia|India|ERR351186|2009	Asia	India	ERR351186	2009	SRA		https://www.ncbi.nlm.nih.gov/sra/?term=ERR351186	iLumina PE	SAMEA2240687	PRJEB4700	ERX324022	102.4	2009
Asia|India|ERR351188|2009	Asia	India	ERR351188	2009	SRA	Abd El Ghany et al. PNTD 2014	https://www.ncbi.nlm.nih.gov/sra/?term=ERR351188	iLumina PE	SAMEA2240689	PRJEB4700	ERX324024	79.8	2009
Asia|India|ERR351191|2009	Asia	India	ERR351191	2009	SRA	Abd El Ghany et al. PNTD 2014	https://www.ncbi.nlm.nih.gov/sra/?term=ERR351191	iLumina PE	SAMEA2240692	PRJEB4700	ERX324027	466.2	2009
Asia|India|ERR351192|2009	Asia	India	ERR351192	2009	SRA	Abd El Ghany et al. PNTD 2014	https://www.ncbi.nlm.nih.gov/sra/?term=ERR351192	iLumina PE	SAMEA2240693	PRJEB4700	ERX324028	276.9	2009
Asia|India|ERR351193|2009	Asia	India	ERR351193	2009	SRA	Abd El Ghany et al. PNTD 2014	https://www.ncbi.nlm.nih.gov/sra/?term=ERR351193	iLumina PE	SAMEA2240694	PRJEB4700	ERX324029	1400	2009
Asia|India|ERR351198|2009	Asia	India	ERR351198	2009	SRA		https://www.ncbi.nlm.nih.gov/sra/?term=ERR351198	iLumina PE	SAMEA2240699	PRJEB4700	ERX324034	410.5	2009
Asia|India|ERR351199|2009	Asia	India	ERR351199	2009	SRA	Abd El Ghany et al. PNTD 2014	https://www.ncbi.nlm.nih.gov/sra/?term=ERR351199	iLumina PE	SAMEA2240700	PRJEB4700	ERX324035	242	2009
Asia|India|ERR351202|2009	Asia	India	ERR351202	2009	SRA		https://www.ncbi.nlm.nih.gov/sra/?term=ERR351202	iLumina PE	SAMEA2240703	PRJEB4700	ERX324038	920.9	2009
Asia|India|ERR351203|2009	Asia	India	ERR351203	2009	SRA	Abd El Ghany et al. PNTD 2014	https://www.ncbi.nlm.nih.gov/sra/?term=ERR351203	iLumina PE	SAMEA2240704	PRJEB4700	ERX324039	292.7	2009
Asia|India|ERR351205|2009	Asia	India	ERR351205	2009	SRA	Abd El Ghany et al. PNTD 2014	https://www.ncbi.nlm.nih.gov/sra/?term=ERR351205	iLumina PE	SAMEA2240706	PRJEB4700	ERX324041	293.9	2009
Asia|India|ERR351206|2009	Asia	India	ERR351206	2009	SRA	Abd El Ghany et al. PNTD 2014	https://www.ncbi.nlm.nih.gov/sra/?term=ERR351206	iLumina PE	SAMEA2240707	PRJEB4700	ERX324042	803.4	2009
Asia|India|ERR351207|2009	Asia	India	ERR351207	2009	SRA	Abd El Ghany et al. PNTD 2014	https://www.ncbi.nlm.nih.gov/sra/?term=ERR351207	iLumina PE	SAMEA2240792	PRJEB4700	ERX324043	311	2009
Asia|India|ERR351208|2009	Asia	India	ERR351208	2009	SRA	Abd El Ghany et al. PNTD 2014	https://www.ncbi.nlm.nih.gov/sra/?term=ERR351208	iLumina PE	SAMEA2240793	PRJEB4700	ERX324044	79.9	2009
Asia|India|ERR351210|2009	Asia	India	ERR351210	2009	SRA	Abd El Ghany et al. PNTD 2014	https://www.ncbi.nlm.nih.gov/sra/?term=ERR351210	iLumina PE	SAMEA2240795	PRJEB4700	ERX324046	436.2	2009
Asia|India|SRR18165798|2018	Asia	India	SRR18165798	2018	SRA		https://www.ncbi.nlm.nih.gov/sra/?term=SRR18165798	iLumina PE	SAMN26311535	PRJNA810322	SRX14313184	728.8	2018
Asia|Indonesia|ERR025382|1957	Asia	Indonesia	ERR025382	1957	SRA	Mutreja et al. Nature 2011	https://www.ncbi.nlm.nih.gov/sra/?term=ERR025382	iLumina PE	SAMEA889336	PRJEB2215	ERX2005278	242.6	1957
Asia|Indonesia|ERR1877943|2001	Asia	Indonesia	ERR1877943	2001	SRA	Weill et al. Science 2017	https://www.ncbi.nlm.nih.gov/sra/?term=ERR1877943	iLumina PE	SAMEA103900044	PRJEB19893	ERX1938468	95.7	2001
Asia|Indonesia|ERR576981|1961	Asia	Indonesia	ERR576981	1961	SRA	Didelot et al. PLoS Genetics 2015	https://www.ncbi.nlm.nih.gov/sra/?term=ERR576981	iLumina PE	SAMEA2696131	PRJEB6854	ERX535387	273.3	1961
Asia|Indonesia|ERR576982|1961	Asia	Indonesia	ERR576982	1961	SRA	Didelot et al. PLoS Genetics 2015	https://www.ncbi.nlm.nih.gov/sra/?term=ERR576982	iLumina PE	SAMEA2696132	PRJEB6853	ERX535388	274	1961
Asia|Indonesia|ERR576983|1961	Asia	Indonesia	ERR576983	1961	SRA	Didelot et al. PLoS Genetics 2015	https://www.ncbi.nlm.nih.gov/sra/?term=ERR576983	iLumina PE	SAMEA2696133	PRJEB6852	ERX535389	276.4	1961
Asia|Iran|ERR1879568|1965	Asia	Iran	ERR1879568	1965	SRA	Weill et al. Science 2017	https://www.ncbi.nlm.nih.gov/sra/?term=ERR1879568	iLumina PE	SAMEA103905536	PRJEB19893	ERX1940093	409.9	1965
Asia|Iran|ERR1879603|1965	Asia	Iran	ERR1879603	1965	SRA	Weill et al. Science 2017	https://www.ncbi.nlm.nih.gov/sra/?term=ERR1879603	iLumina PE	SAMEA103906386	PRJEB19893	ERX1940128	333.6	1965
Asia|Iran|ERR1879604|1965	Asia	Iran	ERR1879604	1965	SRA	Weill et al. Science 2017	https://www.ncbi.nlm.nih.gov/sra/?term=ERR1879604	iLumina PE	SAMEA103906388	PRJEB19893	ERX1940129	283	1965
Asia|Iran|ERR1879605|1965	Asia	Iran	ERR1879605	1965	SRA	Weill et al. Science 2017	https://www.ncbi.nlm.nih.gov/sra/?term=ERR1879605	iLumina PE	SAMEA103906389	PRJEB19893	ERX1940130	491	1965
Asia|Iran|ERR1879606|1965	Asia	Iran	ERR1879606	1965	SRA	Weill et al. Science 2017	https://www.ncbi.nlm.nih.gov/sra/?term=ERR1879606	iLumina PE	SAMEA103906390	PRJEB19893	ERX1940131	420.6	1965
Asia|Iran|ERR1879607|1965	Asia	Iran	ERR1879607	1965	SRA	Weill et al. Science 2017	https://www.ncbi.nlm.nih.gov/sra/?term=ERR1879607	iLumina PE	SAMEA103906391	PRJEB19893	ERX1940132	409.1	1965
Asia|Iraq|ERR1878096|2003	Asia	Iraq	ERR1878096	2003	SRA	Weill et al. Science 2017	https://www.ncbi.nlm.nih.gov/sra/?term=ERR1878096	iLumina PE	SAMEA103900371	PRJEB19893	ERX1938621	360.5	2003
Asia|Iraq|ERR1879588|1995	Asia	Iraq	ERR1879588	1995	SRA	Weill et al. Science 2017	https://www.ncbi.nlm.nih.gov/sra/?term=ERR1879588	iLumina PE	SAMEA103905943	PRJEB19893	ERX1940113	423.8	1995
Asia|Iraq|ERR1879593|1995	Asia	Iraq	ERR1879593	1995	SRA	Weill et al. Science 2017	https://www.ncbi.nlm.nih.gov/sra/?term=ERR1879593	iLumina PE	SAMEA103906376	PRJEB19893	ERX1940118	296.4	1995
Asia|Iraq|ERR1879594|1995	Asia	Iraq	ERR1879594	1995	SRA	Weill et al. Science 2017	https://www.ncbi.nlm.nih.gov/sra/?term=ERR1879594	iLumina PE	SAMEA103906377	PRJEB19893	ERX1940119	519.7	1995
Asia|Iraq|ERR1879601|1966	Asia	Iraq	ERR1879601	1966	SRA	Weill et al. Science 2017	https://www.ncbi.nlm.nih.gov/sra/?term=ERR1879601	iLumina PE	SAMEA103906384	PRJEB19893	ERX1940126	328.7	1966
Asia|Iraq|ERR1879602|1966	Asia	Iraq	ERR1879602	1966	SRA	Weill et al. Science 2017	https://www.ncbi.nlm.nih.gov/sra/?term=ERR1879602	iLumina PE	SAMEA103906385	PRJEB19893	ERX1940127	446.7	1966
Asia|Iraq|ERR2265662|2007	Asia	Iraq	ERR2265662	2007	SRA		https://www.ncbi.nlm.nih.gov/sra/?term=ERR2265662	iLumina PE	SAMEA104543438	PRJEB24611	ERX2317388	423.6	2007
Asia|Iraq|ERR2265663|2007	Asia	Iraq	ERR2265663	2007	SRA		https://www.ncbi.nlm.nih.gov/sra/?term=ERR2265663	iLumina PE	SAMEA104543439	PRJEB24611	ERX2317389	559.3	2007
Asia|Iraq|ERR2265664|2007	Asia	Iraq	ERR2265664	2007	SRA		https://www.ncbi.nlm.nih.gov/sra/?term=ERR2265664	iLumina PE	SAMEA104543440	PRJEB24611	ERX2317390	470.9	2007
Asia|Iraq|ERR2265665|2007	Asia	Iraq	ERR2265665	2007	SRA		https://www.ncbi.nlm.nih.gov/sra/?term=ERR2265665	iLumina PE	SAMEA104543445	PRJEB24611	ERX2317391	618	2007
Asia|Iraq|ERR2265666|2007	Asia	Iraq	ERR2265666	2007	SRA		https://www.ncbi.nlm.nih.gov/sra/?term=ERR2265666	iLumina PE	SAMEA104543446	PRJEB24611	ERX2317392	306.2	2007
Asia|Iraq|SRR10518525|2017-11	Asia	Iraq	SRR10518525	2017-11	SRA		https://www.ncbi.nlm.nih.gov/sra/?term=SRR10518525	iLumina PE	SAMN13354764	PRJNA591252	SRX7203369	338.5	2017
Asia|Iraq|SRR20325463|2022	Asia	Iraq	SRR20325463	2022	SRA		https://www.ncbi.nlm.nih.gov/sra/?term=SRR20325463	Illumina PE	SAMN29844261	PRJNA266293	SRX16358660	78.1	2022
Asia|Iraq|SRR26802391|2022	Asia	Iraq	SRR26802391	2022	SRA		https://www.ncbi.nlm.nih.gov/sra/?term=SRR26802391	iLumina PE	SAMN38222853	PRJNA1039598	SRX22499665	736.4	2022
Asia|Iraq|SRR26802392|2022	Asia	Iraq	SRR26802392	2022	SRA		https://www.ncbi.nlm.nih.gov/sra/?term=SRR26802392	iLumina PE	SAMN38222852	PRJNA1039598	SRX22499664	690	2022
Asia|Iraq|SRR26802393|2022	Asia	Iraq	SRR26802393	2022	SRA		https://www.ncbi.nlm.nih.gov/sra/?term=SRR26802393	iLumina PE	SAMN38222851	PRJNA1039598	SRX22499663	469.2	2022
Asia|Iraq|SRR26802394|2022	Asia	Iraq	SRR26802394	2022	SRA		https://www.ncbi.nlm.nih.gov/sra/?term=SRR26802394	iLumina PE	SAMN38222850	PRJNA1039598	SRX22499662	756.9	2022
Asia|Iraq|SRR26802395|2022	Asia	Iraq	SRR26802395	2022	SRA		https://www.ncbi.nlm.nih.gov/sra/?term=SRS19512480	iLumina PE	SAMN38222849	PRJNA1039598	SRX22499661	1100	2022
Asia|Iraq|SRR26802396|2022	Asia	Iraq	SRR26802396	2022	SRA		https://www.ncbi.nlm.nih.gov/sra/?term=SRS19512479	iLumina PE	SAMN38222848	PRJNA1039598	SRX22499660	863	2022
Asia|Israel|ERR042745|1970	Asia	Israel	ERR042745	1970	SRA	Weill et al. Science 2017	https://www.ncbi.nlm.nih.gov/sra/?term=ERR042745	iLumina PE	SAMEA1018807	PRJEB2215	ERX019877	871.9	1970
Asia|Israel|ERR042748|1970	Asia	Israel	ERR042748	1970	SRA	Weill et al. Science 2017	https://www.ncbi.nlm.nih.gov/sra/?term=ERR042748	iLumina PE	SAMEA1018694	PRJEB2215	ERX019880	267	1970
Asia|Israel|ERR042749|1970	Asia	Israel	ERR042749	1970	SRA	Weill et al. Science 2017	https://www.ncbi.nlm.nih.gov/sra/?term=ERR042749	iLumina PE	SAMEA1018709	PRJEB2215	ERX019881	289.7	1970
Asia|Israel|ERR1879561|1970	Asia	Israel	ERR1879561	1970	SRA	Weill et al. Science 2017	https://www.ncbi.nlm.nih.gov/sra/?term=ERR1879561	iLumina PE	SAMEA103905529	PRJEB19893	ERX1940086	465.1	1970
Asia|Israel|ERR1879624|1970	Asia	Israel	ERR1879624	1970	SRA	Weill et al. Science 2017	https://www.ncbi.nlm.nih.gov/sra/?term=ERR1879624	iLumina PE	SAMEA103906394	PRJEB19893	ERX1940149	531.8	1970
Asia|Israel|ERR1879625|1970	Asia	Israel	ERR1879625	1970	SRA	Weill et al. Science 2017	https://www.ncbi.nlm.nih.gov/sra/?term=ERR1879625	iLumina PE	SAMEA103907195	PRJEB19893	ERX1940150	554	1970
Asia|Israel|ERR1879626|1970	Asia	Israel	ERR1879626	1970	SRA	Weill et al. Science 2017	https://www.ncbi.nlm.nih.gov/sra/?term=ERR1879626	iLumina PE	SAMEA103907196	PRJEB19893	ERX1940151	360.4	1970
Asia|Jordan|ERR1879627|1970	Asia	Jordan	ERR1879627	1970	SRA	Weill et al. Science 2017	https://www.ncbi.nlm.nih.gov/sra/?term=ERR1879627	iLumina PE	SAMEA103907197	PRJEB19893	ERX1940152	792.5	1970
Asia|Kurdistan|ERR1879550|1991	Asia	Kurdistan	ERR1879550	1991	SRA	Weill et al. Science 2017	https://www.ncbi.nlm.nih.gov/sra/?term=ERR1879550	iLumina PE	SAMEA103905212	PRJEB19893	ERX1940075	275.9	1991
Asia|Laos|ERR1879645|1999	Asia	Laos	ERR1879645	1999	SRA	Weill et al. Science 2017	https://www.ncbi.nlm.nih.gov/sra/?term=ERR1879645	iLumina PE	SAMEA103908344	PRJEB19893	ERX1940170	319.2	1999
Asia|Lebanon|ERR11867508|2022	Asia	Lebanon	ERR11867508	2022	SRA		https://www.ncbi.nlm.nih.gov/sra/?term=ERR11867508	iLumina PE	SAMEA114293545	PRJEB65303	ERX11265626	610.5	2022
Asia|Lebanon|ERR11867509|2022	Asia	Lebanon	ERR11867509	2022	SRA		https://www.ncbi.nlm.nih.gov/sra/?term=ERR11867509	iLumina PE	SAMEA114293546	PRJEB65303	ERX11265627	1100	2022
Asia|Lebanon|ERR11867510|2022	Asia	Lebanon	ERR11867510	2022	SRA		https://www.ncbi.nlm.nih.gov/sra/?term=ERR11867510	iLumina PE	SAMEA114293547	PRJEB65303	ERX11265628	1100	2022
Asia|Lebanon|ERR11867512|2022	Asia	Lebanon	ERR11867512	2022	SRA		https://www.ncbi.nlm.nih.gov/sra/?term=ERR11867512	iLumina PE	SAMEA114293549	PRJEB65303	ERX11265630	1100	2022
Asia|Lebanon|ERR11867514|2022	Asia	Lebanon	ERR11867514	2022	SRA		https://www.ncbi.nlm.nih.gov/sra/?term=ERR11867514	iLumina PE	SAMEA114293551	PRJEB65303	ERX11265632	1021.8	2022
Asia|Lebanon|ERR11867516|2022	Asia	Lebanon	ERR11867516	2022	SRA		https://www.ncbi.nlm.nih.gov/sra/?term=ERR11867516	iLumina PE	SAMEA114293553	PRJEB65303	ERX11265634	292	2022
Asia|Lebanon|ERR11867517|2022	Asia	Lebanon	ERR11867517	2022	SRA		https://www.ncbi.nlm.nih.gov/sra/?term=ERR11867517	iLumina PE	SAMEA114293554	PRJEB65303	ERX11265635	332.7	2022
Asia|Lebanon|ERR11867518|2022	Asia	Lebanon	ERR11867518	2022	SRA		https://www.ncbi.nlm.nih.gov/sra/?term=ERR11867518	iLumina PE	SAMEA114293555	PRJEB65303	ERX11265636	527	2022
Asia|Lebanon|ERR11867519|2022	Asia	Lebanon	ERR11867519	2022	SRA		https://www.ncbi.nlm.nih.gov/sra/?term=ERR11867519	iLumina PE	SAMEA114293556	PRJEB65303	ERX11265637	553.1	2022
Asia|Lebanon|ERR11867520|2022	Asia	Lebanon	ERR11867520	2022	SRA		https://www.ncbi.nlm.nih.gov/sra/?term=ERR11867520	iLumina PE	SAMEA114293557	PRJEB65303	ERX11265638	531	2022
Asia|Lebanon|ERR11867521|2022	Asia	Lebanon	ERR11867521	2022	SRA		https://www.ncbi.nlm.nih.gov/sra/?term=ERR11867521	iLumina PE	SAMEA114293558	PRJEB65303	ERX11265639	484.7	2022
Asia|Lebanon|ERR11867522|2022	Asia	Lebanon	ERR11867522	2022	SRA		https://www.ncbi.nlm.nih.gov/sra/?term=ERR11867522	iLumina PE	SAMEA114293559	PRJEB65303	ERX11265640	518.5	2022
Asia|Lebanon|ERR11867523|2022	Asia	Lebanon	ERR11867523	2022	SRA		https://www.ncbi.nlm.nih.gov/sra/?term=ERR11867523	iLumina PE	SAMEA114293560	PRJEB65303	ERX11265641	426.8	2022
Asia|Lebanon|ERR11876327|2022	Asia	Lebanon	ERR11876327	2022	SRA		https://www.ncbi.nlm.nih.gov/sra/?term=ERR11876327	iLumina PE	SAMEA114298194	PRJEB39740	ERX11271680	108.3	2022
Asia|Lebanon|ERR11876328|2022	Asia	Lebanon	ERR11876328	2022	SRA		https://www.ncbi.nlm.nih.gov/sra/?term=ERR11876328	iLumina PE	SAMEA114298195	PRJEB39740	ERX11271681	136.7	2022
Asia|Lebanon|ERR11876329|2022	Asia	Lebanon	ERR11876329	2022	SRA		https://www.ncbi.nlm.nih.gov/sra/?term=ERR11876329	iLumina PE	SAMEA114298196	PRJEB39740	ERX11271682	207.8	2022
Asia|Lebanon|ERR11876330|2022	Asia	Lebanon	ERR11876330	2022	SRA		https://www.ncbi.nlm.nih.gov/sra/?term=ERR11876330	iLumina PE	SAMEA114298197	PRJEB39740	ERX11271683	160.3	2022
Asia|Lebanon|ERR11876331|2022	Asia	Lebanon	ERR11876331	2022	SRA		https://www.ncbi.nlm.nih.gov/sra/?term=ERR11876331	iLumina PE	SAMEA114298198	PRJEB39740	ERX11271684	397.8	2022
Asia|Lebanon|ERR11876332|2022	Asia	Lebanon	ERR11876332	2022	SRA		https://www.ncbi.nlm.nih.gov/sra/?term=ERR11876332	iLumina PE	SAMEA114298199	PRJEB39740	ERX11271685	134.9	2022
Asia|Lebanon|ERR11876333|2022	Asia	Lebanon	ERR11876333	2022	SRA		https://www.ncbi.nlm.nih.gov/sra/?term=ERR11876333	iLumina PE	SAMEA114298200	PRJEB39740	ERX11271686	228.8	2022
Asia|Lebanon|ERR11876334|2022	Asia	Lebanon	ERR11876334	2022	SRA		https://www.ncbi.nlm.nih.gov/sra/?term=ERR11876334	iLumina PE	SAMEA114298201	PRJEB39740	ERX11271687	266.1	2022
Asia|Lebanon|ERR11876335|2022	Asia	Lebanon	ERR11876335	2022	SRA		https://www.ncbi.nlm.nih.gov/sra/?term=ERR11876335	iLumina PE	SAMEA114298202	PRJEB39740	ERX11271688	203	2022
Asia|Lebanon|ERR11876336|2022	Asia	Lebanon	ERR11876336	2022	SRA		https://www.ncbi.nlm.nih.gov/sra/?term=ERR11876336	iLumina PE	SAMEA114298203	PRJEB39740	ERX11271689	192	2022
Asia|Lebanon|ERR11876337|2022	Asia	Lebanon	ERR11876337	2022	SRA		https://www.ncbi.nlm.nih.gov/sra/?term=ERR11876337	iLumina PE	SAMEA114298204	PRJEB39740	ERX11271690	141	2022
Asia|Lebanon|ERR11876338|2022	Asia	Lebanon	ERR11876338	2022	SRA		https://www.ncbi.nlm.nih.gov/sra/?term=ERR11876338	iLumina PE	SAMEA114298205	PRJEB39740	ERX11271691	135	2022
Asia|Lebanon|ERR11876339|2022	Asia	Lebanon	ERR11876339	2022	SRA		https://www.ncbi.nlm.nih.gov/sra/?term=ERR11876339	iLumina PE	SAMEA114298206	PRJEB39740	ERX11271692	174.7	2022
Asia|Lebanon|ERR11876340|2022	Asia	Lebanon	ERR11876340	2022	SRA		https://www.ncbi.nlm.nih.gov/sra/?term=ERR11876340	iLumina PE	SAMEA114298207	PRJEB39740	ERX11271693	60.3	2022
Asia|Lebanon|ERR11876341|2022	Asia	Lebanon	ERR11876341	2022	SRA		https://www.ncbi.nlm.nih.gov/sra/?term=ERR11876341	iLumina PE	SAMEA114298208	PRJEB39740	ERX11271694	53.5	2022
Asia|Lebanon|ERR11876342|2022	Asia	Lebanon	ERR11876342	2022	SRA		https://www.ncbi.nlm.nih.gov/sra/?term=ERR11876342	iLumina PE	SAMEA114298209	PRJEB39740	ERX11271695	96.5	2022
Asia|Lebanon|ERR11876343|2022	Asia	Lebanon	ERR11876343	2022	SRA		https://www.ncbi.nlm.nih.gov/sra/?term=ERR11876343	iLumina PE	SAMEA114298210	PRJEB39740	ERX11271696	149.3	2022
Asia|Lebanon|ERR11876344|2022	Asia	Lebanon	ERR11876344	2022	SRA		https://www.ncbi.nlm.nih.gov/sra/?term=ERR11876344	iLumina PE	SAMEA114298211	PRJEB39740	ERX11271697	135.1	2022
Asia|Lebanon|ERR1879432|1993	Asia	Lebanon	ERR1879432	1993	SRA	Weill et al. Science 2017	https://www.ncbi.nlm.nih.gov/sra/?term=ERR1879432	iLumina PE	SAMEA103905094	PRJEB19893	ERX1939957	47.8	1993
Asia|Lebanon|ERR1879563|1970	Asia	Lebanon	ERR1879563	1970	SRA	Weill et al. Science 2017	https://www.ncbi.nlm.nih.gov/sra/?term=ERR1879563	iLumina PE	SAMEA103905531	PRJEB19893	ERX1940088	362.4	1970
Asia|Lebanon|ERR1879628|1970	Asia	Lebanon	ERR1879628	1970	SRA	Weill et al. Science 2017	https://www.ncbi.nlm.nih.gov/sra/?term=ERR1879628	iLumina PE	SAMEA103907198	PRJEB19893	ERX1940153	483	1970
Asia|Malaysia|ERR018193|1978	Asia	Malaysia	ERR018193	1978	SRA	Mutreja et al. Nature 2011	https://www.ncbi.nlm.nih.gov/sra/?term=ERR018193	iLumina PE	SAMEA889169	PRJEB2215	ERX2008968	56.6	1978
Asia|Malaysia|ERR1879580|1973	Asia	Malaysia	ERR1879580	1973	SRA	Weill et al. Science 2017	https://www.ncbi.nlm.nih.gov/sra/?term=ERR1879580	iLumina PE	SAMEA103905935	PRJEB19893	ERX1940105	366.1	1973
Asia|Myanmar|ERR1879559|1971	Asia	Myanmar	ERR1879559	1971	SRA	Weill et al. Science 2017	https://www.ncbi.nlm.nih.gov/sra/?term=ERR1879559	iLumina PE	SAMEA103905527	PRJEB19893	ERX1940084	80.8	1971
Asia|Myanmar|ERR1879587|1972	Asia	Myanmar	ERR1879587	1972	SRA	Weill et al. Science 2017	https://www.ncbi.nlm.nih.gov/sra/?term=ERR1879587	iLumina PE	SAMEA103905942	PRJEB19893	ERX1940112	407.2	1972
Asia|Nepal|ERR1879576|1994	Asia	Nepal	ERR1879576	1994	SRA	Weill et al. Science 2017	https://www.ncbi.nlm.nih.gov/sra/?term=ERR1879576	iLumina PE	SAMEA103905931	PRJEB19893	ERX1940101	308.9	1994
Asia|Nepal|SRR308665|2010	Asia	Nepal	SRR308665	2010	SRA	Hendriksen et al. Mbio 2011	https://www.ncbi.nlm.nih.gov/sra/?term=SRR308665	iLumina PE	SAMN00632094	PRJNA274901	SRX082797	453.4	2010
Asia|Nepal|SRR308690|2010	Asia	Nepal	SRR308690	2010	SRA	Hendriksen et al. Mbio 2011	https://www.ncbi.nlm.nih.gov/sra/?term=SRR308690	iLumina PE	SAMN00632095	PRJNA274901	SRX082833	420.3	2010
Asia|Nepal|SRR308691|2010	Asia	Nepal	SRR308691	2010	SRA	Hendriksen et al. Mbio 2011	https://www.ncbi.nlm.nih.gov/sra/?term=SRR308691	iLumina PE	SAMN00632097	PRJNA274901	SRX082834	436.6	2010
Asia|Nepal|SRR308692|2010	Asia	Nepal	SRR308692	2010	SRA	Hendriksen et al. Mbio 2011	https://www.ncbi.nlm.nih.gov/sra/?term=SRR308692	iLumina PE	SAMN00632098	PRJNA274901	SRX082835	356.3	2010
Asia|Nepal|SRR308693|2010	Asia	Nepal	SRR308693	2010	SRA	Hendriksen et al. Mbio 2011	https://www.ncbi.nlm.nih.gov/sra/?term=SRR308693	iLumina PE	SAMN00632099	PRJNA274901	SRX082836	365.4	2010
Asia|Nepal|SRR308703|2010	Asia	Nepal	SRR308703	2010	SRA	Hendriksen et al. Mbio 2011	https://www.ncbi.nlm.nih.gov/sra/?term=SRR308703	iLumina PE	SAMN00632100	PRJNA274901	SRX082837	416.2	2010
Asia|Nepal|SRR308704|2010	Asia	Nepal	SRR308704	2010	SRA	Hendriksen et al. Mbio 2011	https://www.ncbi.nlm.nih.gov/sra/?term=SRR308704	iLumina PE	SAMN00632101	PRJNA274901	SRX082838	382.7	2010
Asia|Nepal|SRR308705|2010	Asia	Nepal	SRR308705	2010	SRA	Hendriksen et al. Mbio 2011	https://www.ncbi.nlm.nih.gov/sra/?term=SRR308705	iLumina PE	SAMN00632102	PRJNA274901	SRX082839	444.9	2010
Asia|Nepal|SRR308706|2010	Asia	Nepal	SRR308706	2010	SRA	Hendriksen et al. Mbio 2011	https://www.ncbi.nlm.nih.gov/sra/?term=SRR308706	iLumina PE	SAMN00632103	PRJNA274901	SRX082840	401.4	2010
Asia|Nepal|SRR308707|2010	Asia	Nepal	SRR308707	2010	SRA	Hendriksen et al. Mbio 2011	https://www.ncbi.nlm.nih.gov/sra/?term=SRR308707	iLumina PE	SAMN00632104	PRJNA274901	SRX082841	353.6	2010
Asia|Nepal|SRR308708|2010	Asia	Nepal	SRR308708	2010	SRA	Hendriksen et al. Mbio 2011	https://www.ncbi.nlm.nih.gov/sra/?term=SRR308708	iLumina PE	SAMN00632105	PRJNA274901	SRX082842	311.8	2010
Asia|Nepal|SRR308709|2010	Asia	Nepal	SRR308709	2010	SRA	Hendriksen et al. Mbio 2011	https://www.ncbi.nlm.nih.gov/sra/?term=SRR308709	iLumina PE	SAMN00632106	PRJNA274901	SRX082843	319.7	2010
Asia|Nepal|SRR308713|2010	Asia	Nepal	SRR308713	2010	SRA	Hendriksen et al. Mbio 2011	https://www.ncbi.nlm.nih.gov/sra/?term=SRR308713	iLumina PE	SAMN00632107	PRJNA274901	SRX082938	243.1	2010
Asia|Nepal|SRR308715|2010	Asia	Nepal	SRR308715	2010	SRA	Hendriksen et al. Mbio 2011	https://www.ncbi.nlm.nih.gov/sra/?term=SRR308715	iLumina PE	SAMN00632108	PRJNA274901	SRX082939	219.4	2010
Asia|Nepal|SRR308716|2010	Asia	Nepal	SRR308716	2010	SRA	Hendriksen et al. Mbio 2011	https://www.ncbi.nlm.nih.gov/sra/?term=SRR308716	iLumina PE	SAMN00632109	PRJNA274901	SRX082940	325.5	2010
Asia|Nepal|SRR308717|2010	Asia	Nepal	SRR308717	2010	SRA	Hendriksen et al. Mbio 2011	https://www.ncbi.nlm.nih.gov/sra/?term=SRR308717	iLumina PE	SAMN00632110	PRJNA274901	SRX082941	312.9	2010
Asia|Nepal|SRR308720|2010	Asia	Nepal	SRR308720	2010	SRA	Hendriksen et al. Mbio 2011	https://www.ncbi.nlm.nih.gov/sra/?term=SRR308720	iLumina PE	SAMN00632111	PRJNA274901	SRX082942	207.8	2010
Asia|Nepal|SRR308721|2010	Asia	Nepal	SRR308721	2010	SRA	Hendriksen et al. Mbio 2011	https://www.ncbi.nlm.nih.gov/sra/?term=SRR308721	iLumina PE	SAMN00632112	PRJNA274901	SRX082943	240.2	2010
Asia|Nepal|SRR308722|2010	Asia	Nepal	SRR308722	2010	SRA	Hendriksen et al. Mbio 2011	https://www.ncbi.nlm.nih.gov/sra/?term=SRR308722	iLumina PE	SAMN00632113	PRJNA274901	SRX082944	264.6	2010
Asia|Nepal|SRR308723|2010	Asia	Nepal	SRR308723	2010	SRA	Hendriksen et al. Mbio 2011	https://www.ncbi.nlm.nih.gov/sra/?term=SRR308723	iLumina PE	SAMN00632114	PRJNA274901	SRX082945	247.2	2010
Asia|Nepal|SRR308724|2010	Asia	Nepal	SRR308724	2010	SRA	Hendriksen et al. Mbio 2011	https://www.ncbi.nlm.nih.gov/sra/?term=SRR308724	iLumina PE	SAMN00632115	PRJNA274901	SRX082946	225.8	2010
Asia|Nepal|SRR308725|2010	Asia	Nepal	SRR308725	2010	SRA	Hendriksen et al. Mbio 2011	https://www.ncbi.nlm.nih.gov/sra/?term=SRR308725	iLumina PE	SAMN00632116	PRJNA274901	SRX082947	264.4	2010
Asia|Nepal|SRR308726|2010	Asia	Nepal	SRR308726	2010	SRA	Hendriksen et al. Mbio 2011	https://www.ncbi.nlm.nih.gov/sra/?term=SRR308726	iLumina PE	SAMN00632117	PRJNA274901	SRX082948	380.7	2010
Asia|Nepal|SRR308727|2010	Asia	Nepal	SRR308727	2010	SRA	Hendriksen et al. Mbio 2011	https://www.ncbi.nlm.nih.gov/sra/?term=SRR308727	iLumina PE	SAMN00632118	PRJNA274901	SRX082949	233	2010
Asia|Nepal|SRR491172|2003	Asia	Nepal	SRR491172	2003	SRA		https://www.ncbi.nlm.nih.gov/sra/?term=SRR491172	iLumina PE	SAMN00989309	PRJNA76221	SRX144548	1400	2003
Asia|Nepal|SRR491173|2003	Asia	Nepal	SRR491173	2003	SRA		https://www.ncbi.nlm.nih.gov/sra/?term=SRR491173	iLumina PE	SAMN00989310	PRJNA76219	SRX144549	1000	2003
Asia|Pakistan|ERR051745|2010	Asia	Pakistan	ERR051745	2010	SRA	Shah et al. EID 2015	https://www.ncbi.nlm.nih.gov/sra/?term= ERR051745	iLumina PE	SAMEA1018344	PRJEB2215	ERX028793	289.9	2010
Asia|Pakistan|ERR051746|2010	Asia	Pakistan	ERR051746	2010	SRA	Shah et al. EID 2015	https://www.ncbi.nlm.nih.gov/sra/?term= ERR051746	iLumina PE	SAMEA1018324	PRJEB2215	ERX028794	303.8	2010
Asia|Pakistan|ERR051748|2010	Asia	Pakistan	ERR051748	2010	SRA	Shah et al. EID 2015	https://www.ncbi.nlm.nih.gov/sra/?term= ERR051748	iLumina PE	SAMEA1018617	PRJEB2215	ERX028796	247.5	2010
Asia|Pakistan|ERR051749|2010	Asia	Pakistan	ERR051749	2010	SRA	Shah et al. EID 2015	https://www.ncbi.nlm.nih.gov/sra/?term= ERR051749	iLumina PE	SAMEA1018631	PRJEB2215	ERX028797	238.5	2010
Asia|Pakistan|ERR051751|2010	Asia	Pakistan	ERR051751	2010	SRA	Shah et al. EID 2015	https://www.ncbi.nlm.nih.gov/sra/?term= ERR051751	iLumina PE	SAMEA1018803	PRJEB2215	ERX028799	246.5	2010
Asia|Pakistan|ERR051752|2010	Asia	Pakistan	ERR051752	2010	SRA	Shah et al. EID 2015	https://www.ncbi.nlm.nih.gov/sra/?term= ERR051752	iLumina PE	SAMEA1018824	PRJEB2215	ERX028800	296.5	2010
Asia|Pakistan|ERR051755|2010	Asia	Pakistan	ERR051755	2010	SRA	Shah et al. EID 2015	https://www.ncbi.nlm.nih.gov/sra/?term= ERR051755	iLumina PE	SAMEA1018540	PRJEB2215	ERX028803	226.1	2010
Asia|Pakistan|ERR051756|2010	Asia	Pakistan	ERR051756	2010	SRA	Shah et al. EID 2015	https://www.ncbi.nlm.nih.gov/sra/?term= ERR051756	iLumina PE	SAMEA1018568	PRJEB2215	ERX028804	259.2	2010
Asia|Pakistan|ERR051758|2010	Asia	Pakistan	ERR051758	2010	SRA	Shah et al. EID 2015	https://www.ncbi.nlm.nih.gov/sra/?term= ERR051758	iLumina PE	SAMEA1018497	PRJEB2215	ERX028806	264.2	2010
Asia|Pakistan|ERR051759|2010	Asia	Pakistan	ERR051759	2010	SRA	Shah et al. EID 2015	https://www.ncbi.nlm.nih.gov/sra/?term= ERR051759	iLumina PE	SAMEA1018514	PRJEB2215	ERX028807	216.3	2010
Asia|Pakistan|ERR051760|2010	Asia	Pakistan	ERR051760	2010	SRA	Shah et al. EID 2015	https://www.ncbi.nlm.nih.gov/sra/?term= ERR051760	iLumina PE	SAMEA1018276	PRJEB2215	ERX028808	241.1	2010
Asia|Pakistan|ERR051761|2010	Asia	Pakistan	ERR051761	2010	SRA	Shah et al. EID 2015	https://www.ncbi.nlm.nih.gov/sra/?term= ERR051761	iLumina PE	SAMEA1018252	PRJEB2215	ERX028809	255	2010
Asia|Pakistan|ERR051762|2010	Asia	Pakistan	ERR051762	2010	SRA	Shah et al. EID 2015	https://www.ncbi.nlm.nih.gov/sra/?term= ERR051762	iLumina PE	SAMEA1018649	PRJEB2215	ERX028810	196.2	2010
Asia|Pakistan|ERR051763|2010	Asia	Pakistan	ERR051763	2010	SRA	Shah et al. EID 2015	https://www.ncbi.nlm.nih.gov/sra/?term= ERR051763	iLumina PE	SAMEA1018672	PRJEB2215	ERX028811	203.5	2010
Asia|Pakistan|ERR051764|2010	Asia	Pakistan	ERR051764	2010	SRA	Shah et al. EID 2015	https://www.ncbi.nlm.nih.gov/sra/?term= ERR051764	iLumina PE	SAMEA1018685	PRJEB2215	ERX028812	213.8	2010
Asia|Pakistan|ERR051765|2010	Asia	Pakistan	ERR051765	2010	SRA	Shah et al. EID 2015	https://www.ncbi.nlm.nih.gov/sra/?term= ERR051765	iLumina PE	SAMEA1018704	PRJEB2215	ERX028813	215.2	2010
Asia|Pakistan|ERR051767|2010	Asia	Pakistan	ERR051767	2010	SRA	Shah et al. EID 2015	https://www.ncbi.nlm.nih.gov/sra/?term= ERR051767	iLumina PE	SAMEA1018745	PRJEB2215	ERX028815	258.3	2010
[truncated: 783 more rows]

## Sheet: Appendix 1 Table 2
Appendix 1 Table 2. List of cholera strains in the maximum clade credibility phylogeny that includes 2022–2023 Malawi and Pakistan strains
	dates_decimal	Country
Name	2018.5	Algeria
Africa|Algeria|ERR7135492|2018	2018.5	Algeria
Africa|Algeria|ERR7135493|2018	2018.5	Algeria
Africa|Algeria|ERR7135494|2018	2018.5	Algeria
Africa|Algeria|ERR7135495|2018	2018.5	Algeria
Africa|Algeria|ERR7135497|2018	2018.5	Algeria
Africa|Algeria|ERR7135498|2018	2018.5	Algeria
Africa|Algeria|ERR7135499|2018	2018.5	Algeria
Africa|Algeria|ERR7135565|2018	2018.5	Algeria
Africa|Algeria|ERR7135566|2018	2018.5	Algeria
Africa|Algeria|ERR7135567|2018	2018.5	Algeria
Africa|Algeria|ERR7135568|2018	2018.5	Algeria
Africa|Algeria|ERR7135569|2018	2018.5	Algeria
Africa|Algeria|ERR7135570|2018	2018.5	Algeria
Africa|Algeria|ERR7135571|2018	2018.5	Algeria
Africa|Algeria|ERR7135572|2018	2018.5	Algeria
Africa|Algeria|ERR7135573|2018	2018.5	Algeria
Africa|Algeria|ERR7135574|2018	2018.5	Algeria
Africa|Algeria|ERR7139718|2018	2018.5	Algeria
Africa|Algeria|ERR7139719|2018	2018.5	Algeria
Africa|Algeria|ERR7139720|2018	2016.06	Bangladesh
Asia|Bangladesh|SRR26202685|2016-01-24	2017.53	Bangladesh
Asia|Bangladesh|SRR26202669|2017-07-12	2018.5	Bangladesh
Asia|Bangladesh|SRR14297476|2018	2018.5	Bangladesh
Asia|Bangladesh|SRR14297477|2018	2018.5	Bangladesh
Asia|Bangladesh|SRR14297478|2018	2018.5	Bangladesh
Asia|Bangladesh|SRR14297479|2018	2018.5	Bangladesh
Asia|Bangladesh|SRR14297543|2018	2018.5	Bangladesh
Asia|Bangladesh|SRR14297545|2018	2018.5	Bangladesh
Asia|Bangladesh|SRR14297560|2018	2018.5	Bangladesh
Asia|Bangladesh|SRR14297561|2018	2018.5	Bangladesh
Asia|Bangladesh|SRR14297562|2018	2018.5	Bangladesh
Asia|Bangladesh|SRR14297563|2018	2018.5	Bangladesh
Asia|Bangladesh|SRR14297564|2018	2018.5	Bangladesh
Asia|Bangladesh|SRR14297565|2018	2018.5	Bangladesh
Asia|Bangladesh|SRR14297566|2018	2018.5	Bangladesh
Asia|Bangladesh|SRR14297567|2018	2018.5	Bangladesh
Asia|Bangladesh|SRR14297568|2018	2018.5	Bangladesh
Asia|Bangladesh|SRR14297657|2018	2018.5	Bangladesh
Asia|Bangladesh|SRR14297658|2018	2018.5	Bangladesh
Asia|Bangladesh|SRR14297663|2018	2018.5	Bangladesh
Asia|Bangladesh|SRR14297665|2018	2018.5	Bangladesh
Asia|Bangladesh|SRR14297666|2018	2018.5	Bangladesh
Asia|Bangladesh|SRR14297668|2018	2018.5	Bangladesh
Asia|Bangladesh|SRR14297671|2018	2018.5	Bangladesh
Asia|Bangladesh|SRR14297672|2018	2018.5	Bangladesh
Asia|Bangladesh|SRR14297673|2018	2018.5	Bangladesh
Asia|Bangladesh|SRR14297674|2018	2018.5	Bangladesh
Asia|Bangladesh|SRR14297677|2018	2018.5	Bangladesh
Asia|Bangladesh|SRR14297678|2018	2018.5	Bangladesh
Asia|Bangladesh|SRR14297679|2018	2018.5	Bangladesh
Asia|Bangladesh|SRR14297690|2018	2018.5	Bangladesh
Asia|Bangladesh|SRR14297691|2018	2018.5	Bangladesh
Asia|Bangladesh|SRR14297692|2018	2018.5	Bangladesh
Asia|Bangladesh|SRR14297694|2018	2018.5	Bangladesh
Asia|Bangladesh|SRR14297695|2018	2018.5	Bangladesh
Asia|Bangladesh|SRR14297697|2018	2018.31	Bangladesh
Asia|Bangladesh|SRR26202660|2018-04-25	2018.32	Bangladesh
Asia|Bangladesh|SRR26202645|2018-04-28	2018.34	Bangladesh
Asia|Bangladesh|SRR26202654|2018-05-06	2018.35	Bangladesh
Asia|Bangladesh|SRR26202652|2018-05-07	2018.35	Bangladesh
Asia|Bangladesh|SRR26202651|2018-05-08	2018.4	Bangladesh
Asia|Bangladesh|SRR26202650|2018-05-26	2018.5	Bangladesh
Asia|Bangladesh|SRR26202649|2018-07-04	2018.56	Bangladesh
Asia|Bangladesh|SRR26202648|2018-07-25	2018.73	Bangladesh
Asia|Bangladesh|SRR26202659|2018-09-24	2018.74	Bangladesh
Asia|Bangladesh|SRR26202647|2018-09-28	2018.74	Bangladesh
Asia|Bangladesh|SRR26202658|2018-09-29	2018.75	Bangladesh
Asia|Bangladesh|SRR26202646|2018-09-30	2018.9	Bangladesh
Asia|Bangladesh|SRR26202657|2018-11-26	2019.28	Bangladesh
Asia|Bangladesh|SRR26202632|2019-04-12	2019.3	Bangladesh
Asia|Bangladesh|SRR26202630|2019-04-20	2019.32	Bangladesh
Asia|Bangladesh|SRR26202637|2019-04-27	2019.38	Bangladesh
Asia|Bangladesh|SRR26202634|2019-05-21	2019.39	Bangladesh
Asia|Bangladesh|SRR26202633|2019-05-23	2019.42	Bangladesh
Asia|Bangladesh|SRR26202628|2019-06-02	2019.42	Bangladesh
Asia|Bangladesh|SRR26202629|2019-06-02	2019.48	Bangladesh
Asia|Bangladesh|SRR26202636|2019-06-24	2019.84	Bangladesh
Asia|Bangladesh|SRR26202641|2019-11-03	2019.87	Bangladesh
Asia|Bangladesh|SRR26202635|2019-11-13	2019.87	Bangladesh
Asia|Bangladesh|SRR26202638|2019-11-13	2019.99	Bangladesh
Asia|Bangladesh|SRR26202639|2019-12-28	2020.83	Bangladesh
Asia|Bangladesh|SRR26202622|2020-11-01	2020.83	Bangladesh
Asia|Bangladesh|SRR26202623|2020-11-01	2020.84	Bangladesh
Asia|Bangladesh|SRR26202627|2020-11-05	2020.87	Bangladesh
Asia|Bangladesh|SRR26202626|2020-11-16	2020.93	Bangladesh
Asia|Bangladesh|SRR26202615|2020-12-07	2020.93	Bangladesh
Asia|Bangladesh|SRR26202616|2020-12-07	2020.93	Bangladesh
Asia|Bangladesh|SRR26202617|2020-12-07	2020.93	Bangladesh
Asia|Bangladesh|SRR26202618|2020-12-07	2020.93	Bangladesh
Asia|Bangladesh|SRR26202619|2020-12-07	2020.93	Bangladesh
Asia|Bangladesh|SRR26202621|2020-12-07	2021.09	Bangladesh
Asia|Bangladesh|SRR26202602|2021-02-04	2021.09	Bangladesh
Asia|Bangladesh|SRR26202603|2021-02-04	2021.09	Bangladesh
Asia|Bangladesh|SRR26202606|2021-02-04	2021.16	Bangladesh
Asia|Bangladesh|SRR26202720|2021-03-02	2021.16	Bangladesh
Asia|Bangladesh|SRR26202723|2021-03-02	2021.22	Bangladesh
Asia|Bangladesh|SRR26202709|2021-03-21	2021.22	Bangladesh
Asia|Bangladesh|SRR26202710|2021-03-21	2021.22	Bangladesh
Asia|Bangladesh|SRR26202711|2021-03-21	2021.22	Bangladesh
Asia|Bangladesh|SRR26202712|2021-03-21	2021.22	Bangladesh
Asia|Bangladesh|SRR26202717|2021-03-21	2021.25	Bangladesh
Asia|Bangladesh|SRR26202708|2021-04-03	2021.31	Bangladesh
Asia|Bangladesh|SRR26202694|2021-04-25	2021.31	Bangladesh
Asia|Bangladesh|SRR26202695|2021-04-25	2021.31	Bangladesh
Asia|Bangladesh|SRR26202696|2021-04-25	2021.31	Bangladesh
Asia|Bangladesh|SRR26202697|2021-04-25	2021.31	Bangladesh
Asia|Bangladesh|SRR26202698|2021-04-25	2021.31	Bangladesh
Asia|Bangladesh|SRR26202699|2021-04-25	2021.31	Bangladesh
Asia|Bangladesh|SRR26202700|2021-04-25	2021.31	Bangladesh
Asia|Bangladesh|SRR26202701|2021-04-25	2021.31	Bangladesh
Asia|Bangladesh|SRR26202702|2021-04-25	2021.31	Bangladesh
Asia|Bangladesh|SRR26202704|2021-04-25	2021.31	Bangladesh
Asia|Bangladesh|SRR26202705|2021-04-25	2021.31	Bangladesh
Asia|Bangladesh|SRR26202706|2021-04-25	2021.31	Bangladesh
Asia|Bangladesh|SRR26202707|2021-04-25	2021.97	Bangladesh
Asia|Bangladesh|SRR26202608|2021-12-22	2021.97	Bangladesh
Asia|Bangladesh|SRR26202610|2021-12-22	2021.97	Bangladesh
Asia|Bangladesh|SRR26202611|2021-12-22	2021.97	Bangladesh
Asia|Bangladesh|SRR26202612|2021-12-22	2021.97	Bangladesh
Asia|Bangladesh|SRR26202613|2021-12-22	2021.97	Bangladesh
Asia|Bangladesh|SRR26202614|2021-12-22	2022.5	Bangladesh
Asia|Bangladesh|DRR394994|2022	2022.5	Bangladesh
Asia|Bangladesh|DRR394995|2022	2022.5	Bangladesh
Asia|Bangladesh|DRR394996|2022	2022.5	Bangladesh
Asia|Bangladesh|DRR394997|2022	2022.5	Bangladesh
Asia|Bangladesh|DRR394998|2022	2022.5	Bangladesh
Asia|Bangladesh|DRR394999|2022	2022.5	Bangladesh
Asia|Bangladesh|DRR395000|2022	2022.5	Bangladesh
Asia|Bangladesh|DRR395001|2022	2022.5	Bangladesh
Asia|Bangladesh|DRR395002|2022	2022.5	Bangladesh
Asia|Bangladesh|DRR395003|2022	2022.5	Bangladesh
Asia|Bangladesh|DRR395004|2022	2022.5	Bangladesh
Asia|Bangladesh|DRR395005|2022	2022.5	Bangladesh
Asia|Bangladesh|DRR395006|2022	2022.5	Bangladesh
Asia|Bangladesh|DRR395007|2022	2022.5	Bangladesh
Asia|Bangladesh|DRR395008|2022	2022.5	Bangladesh
Asia|Bangladesh|DRR395009|2022	2022.5	Bangladesh
Asia|Bangladesh|DRR395010|2022	2022.5	Bangladesh
Asia|Bangladesh|DRR395011|2022	2022.5	Bangladesh
Asia|Bangladesh|DRR395012|2022	2022.5	Bangladesh
Asia|Bangladesh|DRR395013|2022	2022.5	Bangladesh
Asia|Bangladesh|DRR395014|2022	2022.5	Bangladesh
Asia|Bangladesh|DRR395015|2022	2022.5	Bangladesh
Asia|Bangladesh|SRR23703406|2022	2011.5	India
Asia|India|DRR069054|2011	2011.5	India
Asia|India|ERR2269925|2011	2012.5	India
Asia|India|DRR069062|2012	2012.5	India
Asia|India|DRR069063|2012	2012.5	India
Asia|India|DRR069064|2012	2012.5	India
Asia|India|DRR069066|2012	2012.5	India
Asia|India|DRR069067|2012	2012.5	India
Asia|India|DRR069068|2012	2012.5	India
Asia|India|DRR069069|2012	2012.5	India
Asia|India|ERR2269928|2012	2012.5	India
Asia|India|ERR2269929|2012	2013.5	India
Asia|India|DRR069070|2013	2013.5	India
Asia|India|DRR069071|2013	2013.5	India
Asia|India|DRR069072|2013	2013.5	India
Asia|India|DRR069073|2013	2013.5	India
Asia|India|DRR069074|2013	2013.5	India
Asia|India|DRR069075|2013	2013.5	India
Asia|India|DRR069076|2013	2013.5	India
Asia|India|DRR069077|2013	2013.5	India
Asia|India|DRR069078|2013	2013.5	India
Asia|India|DRR069079|2013	2013.5	India
Asia|India|ERR2269930|2013	2013.5	India
Asia|India|ERR2269944|2013	2013.5	India
Asia|India|ERR2269945|2013	2013.5	India
Asia|India|ERR2269946|2013	2014.5	India
Asia|India|DRR069080|2014	2014.5	India
Asia|India|DRR069081|2014	2014.5	India
Asia|India|DRR069082|2014	2014.5	India
Asia|India|DRR069083|2014	2014.5	India
Asia|India|DRR069084|2014	2014.5	India
Asia|India|DRR069085|2014	2014.5	India
Asia|India|DRR069086|2014	2014.5	India
Asia|India|DRR069087|2014	2014.5	India
Asia|India|DRR069088|2014	2014.5	India
Asia|India|DRR069089|2014	2014.5	India
Asia|India|ERR2269947|2014	2014.5	India
Asia|India|ERR2269948|2014	2014.5	India
Asia|India|ERR2269949|2014	2015.5	India
Asia|India|DRR189336|2015	2015.5	India
Asia|India|ERR2269950|2015	2015.5	India
Asia|India|ERR2269951|2015	2015.5	India
Asia|India|ERR2269952|2015	2015.5	India
Asia|India|ERR2269953|2015	2016.5	India
Asia|India|DRR189345|2016	2016.5	India
Asia|India|ERR2270655|2016	2016.5	India
Asia|India|ERR2270656|2016	2016.5	India
Asia|India|ERR2270657|2016	2016.5	India
Asia|India|ERR2270658|2016	2017.5	India
Asia|India|ERR2270659|2017	2017.5	India
Asia|India|ERR2270660|2017	2017.5	India
Asia|India|ERR2270661|2017	2017.5	India
Asia|India|ERR2270662|2017	2018.5	India
Asia|India|SRR18165798|2018	2017.83	Iraq
Asia|Iraq|SRR10518525|2017-11	2022.5	Iraq
Asia|Iraq|SRR20325463|2022	2022.5	Iraq
Asia|Iraq|SRR26802391|2022	2022.5	Iraq
Asia|Iraq|SRR26802392|2022	2022.5	Iraq
Asia|Iraq|SRR26802393|2022	2022.5	Iraq
Asia|Iraq|SRR26802394|2022	2022.5	Iraq
Asia|Iraq|SRR26802395|2022	2022.5	Iraq
Asia|Iraq|SRR26802396|2022	2007.5	Kenya
Africa|Kenya|SRR28466910|2007	2007.51	Kenya
Africa|Kenya|SRR28466939|2007-07-06	2009.44	Kenya
Africa|Kenya|SRR28466984|2009-06-10	2009.63	Kenya
Africa|Kenya|SRR28466918|2009-08-20	2009.93	Kenya
Africa|Kenya|SRR28466940|2009-12-08	2010.33	Kenya
Africa|Kenya|SRR28466909|2010-04-30	2010.33	Kenya
Africa|Kenya|SRR28466920|2010-05-02	2011.75	Kenya
Africa|Kenya|SRR28466919|2011-10-02	2011.91	Kenya
Africa|Kenya|SRR28466982|2011-11-30	2013.4	Kenya
Africa|Kenya|SRR28466937|2013-05-28	2015.5	Kenya
Africa|Kenya|ERR2275156|2015	2015.5	Kenya
Africa|Kenya|ERR2275157|2015	2015.5	Kenya
Africa|Kenya|ERR2275158|2015	2015.5	Kenya
Africa|Kenya|ERR2275159|2015	2016.5	Kenya
Africa|Kenya|ERR2275164|2016	2017.54	Kenya
Africa|Kenya|ERR4452308|2017-07-17	2017.56	Kenya
Africa|Kenya|ERR4452309|2017-07-24	2017.56	Kenya
Africa|Kenya|ERR4452311|2017-07-24	2017.56	Kenya
Africa|Kenya|ERR4452312|2017-07-24	2019.34	Kenya
Africa|Kenya|SRR28466885|2019-05-04	2022.5	Lebanon
Asia|Lebanon|ERR11867508|2022	2022.5	Lebanon
Asia|Lebanon|ERR11867509|2022	2022.5	Lebanon
Asia|Lebanon|ERR11867510|2022	2022.5	Lebanon
Asia|Lebanon|ERR11867512|2022	2022.5	Lebanon
Asia|Lebanon|ERR11867514|2022	2022.5	Lebanon
Asia|Lebanon|ERR11867516|2022	2022.5	Lebanon
Asia|Lebanon|ERR11867517|2022	2022.5	Lebanon
Asia|Lebanon|ERR11867518|2022	2022.5	Lebanon
Asia|Lebanon|ERR11867519|2022	2022.5	Lebanon
Asia|Lebanon|ERR11867520|2022	2022.5	Lebanon
Asia|Lebanon|ERR11867521|2022	2022.5	Lebanon
Asia|Lebanon|ERR11867522|2022	2022.5	Lebanon
Asia|Lebanon|ERR11867523|2022	2022.5	Lebanon
Asia|Lebanon|ERR11876327|2022	2022.5	Lebanon
Asia|Lebanon|ERR11876328|2022	2022.5	Lebanon
Asia|Lebanon|ERR11876329|2022	2022.5	Lebanon
Asia|Lebanon|ERR11876330|2022	2022.5	Lebanon
Asia|Lebanon|ERR11876331|2022	2022.5	Lebanon
Asia|Lebanon|ERR11876332|2022	2022.5	Lebanon
Asia|Lebanon|ERR11876333|2022	2022.5	Lebanon
Asia|Lebanon|ERR11876334|2022	2022.5	Lebanon
Asia|Lebanon|ERR11876335|2022	2022.5	Lebanon
Asia|Lebanon|ERR11876336|2022	2022.5	Lebanon
Asia|Lebanon|ERR11876337|2022	2022.5	Lebanon
Asia|Lebanon|ERR11876338|2022	2022.5	Lebanon
Asia|Lebanon|ERR11876339|2022	2022.5	Lebanon
Asia|Lebanon|ERR11876340|2022	2022.5	Lebanon
Asia|Lebanon|ERR11876341|2022	2022.5	Lebanon
Asia|Lebanon|ERR11876342|2022	2022.5	Lebanon
Asia|Lebanon|ERR11876343|2022	2022.5	Lebanon
Asia|Lebanon|ERR11876344|2022	2022.73	Malawi
Africa|Malawi|SRR24673454|2022-09-25	2022.73	Malawi
Africa|Malawi|SRR24673455|2022-09-25	2022.73	Malawi
Africa|Malawi|SRR24673456|2022-09-25	2022.78	Malawi
Africa|Malawi|SRR24673438|2022-10-11	2022.78	Malawi
Africa|Malawi|SRR24673439|2022-10-11	2022.78	Malawi
Africa|Malawi|SRR24673457|2022-10-11	2022.78	Malawi
Africa|Malawi|SRR24673468|2022-10-11	2022.78	Malawi
Africa|Malawi|SRR24673466|2022-10-14	2022.81	Malawi
Africa|Malawi|SRR24673459|2022-10-22	2022.81	Malawi
Africa|Malawi|SRR24673458|2022-10-24	2022.81	Malawi
Africa|Malawi|SRR24673436|2022-10-25	2022.81	Malawi
Africa|Malawi|SRR24673453|2022-10-25	2022.85	Malawi
Africa|Malawi|SRR24673480|2022-11-08	2022.86	Malawi
Africa|Malawi|SRR24673437|2022-11-11	2022.86	Malawi
Africa|Malawi|SRR24673477|2022-11-12	2022.88	Malawi
Africa|Malawi|SRR24673461|2022-11-18	2022.88	Malawi
Africa|Malawi|SRR24673462|2022-11-18	2022.88	Malawi
Africa|Malawi|SRR24673463|2022-11-18	2022.91	Malawi
Africa|Malawi|SRR24673452|2022-11-28	2022.94	Malawi
Africa|Malawi|K054620|2022-12-10	2022.94	Malawi
Africa|Malawi|K054622|2022-12-11	2022.95	Malawi
Africa|Malawi|K054623|2022-12-13	2022.95	Malawi
Africa|Malawi|K054625|2022-12-14	2022.95	Malawi
[truncated: 248 more rows]
